# Supplementary material for: RNA sequencing of mRNA 5’-ends reveals regulators of bovine embryonic genome activation
Source: BMC Genomics. 2025 Oct 14;26:910. doi: 10.1186/s12864-025-12110-x (PMC12522504; doi:10.1186/s12864-025-12110-x)
Supplement: Supplementary file 1 — Additional file 1: Supplementary Figure 1. (A) Quality control metrics of sequenced STRT-N RNA-seq libraries. Supplementary Figure 2. (A-C) The top 10 significant biological process (BP) gene ontology terms for up- and downregulated genes in Fig. 3A, 3B, 3F, respectively. Developmental stage icons shown on the left represent the comparisons, with the later stage in the developmental timeline being compared to the earlier stage. The icons were retrieved from BioRender. Supplementary Figure 3. Heatmap demonstrating scaled expressions of TFEs of PRDL homeobox TF genes found in bovine. Supplementary Figure 4. Heatmap from Fig. 5A showing scaled expressions of GV oocyte-, MII-oocyte-, 16-cell-, or blastocyst-specific TFEs, with TFs marked. Bovine transcriptions factors [31] were labeled with their respective gene symbol or gene ID. Genes with more than one TFE were labeled once for each TFE they had. Supplementary Figure 5. Expression levels of TFEs corresponding to genes whose encoded products can bind to the de novo motif TAAYCYAATCA (A), TCTCYTCCTSCYYCT (B), GCCACCAGGGAAGCC (C), CTGGARAATCCCATG (D), and GVGGGGCGGGGCBGG (E) shown in Fig. 5B. (F) The de novo motif CTTTAATCCAATTTT identified around the marker TFEs for the 16-cell stage, with no potential binders of this motif showing high expression. (G) Expression levels of genes whose product can bind the de novo motif in (F). [file 12864_2025_12110_MOESM1_ESM.xlsx]

## Sheet: Supplementary Table 1
Supplementary Table 1. QC metrics for RNA-seq libraries.
Sample	Stage	Barcode	Qualified_reads	Total_reads	Redundancy	Mapped_reads	Mapped_rate	Spikein_reads	Spikein-5end_reads	Spikein-5end_rate	Coding_reads	Coding-5end_reads	Coding-5end_rate
1	NA	BOV_LIB_1.3_1	589580	334891	1.76	166056	49.5	49376	46181	93.5	93707	48943	52.2
10	GV	BOV_LIB_1.3_10	3940516	3262950	1.2	2068374	63.3	3687	3369	91.3	1632456	1082893	66.3
11	GV	BOV_LIB_1.3_11	919240	830611	1.1	471139	56.7	630	566	89.8	365657	238327	65.1
12	GV	BOV_LIB_1.3_12	3545114	3097995	1.14	2019635	65.1	1738	1536	88.3	1623645	1046904	64.4
13	GV	BOV_LIB_1.3_13	744471	670151	1.11	404041	60.2	497	432	86.9	317893	211648	66.5
14	GV	BOV_LIB_1.3_14	10631394	8350216	1.27	5281181	63.2	5274	4724	89.5	4249772	2586100	60.8
15	2c	BOV_LIB_1.3_15	5338414	4132312	1.29	2472624	59.8	5650	5182	91.7	2002591	1232938	61.5
16	2c	BOV_LIB_1.3_16	2738695	2278379	1.2	1370706	60.1	2847	2569	90.2	1089240	668233	61.3
17	4c	BOV_LIB_1.3_17	3074071	2580974	1.19	1658753	64.2	3718	3393	91.2	1347049	815275	60.5
18	4c	BOV_LIB_1.3_18	3799666	3062832	1.24	1905479	62.2	5620	5102	90.7	1536659	980736	63.8
19	4c	BOV_LIB_1.3_19	5224503	4031498	1.29	2488357	61.7	7094	6477	91.3	1997626	1326780	66.4
2	MII	BOV_LIB_1.3_2	4031496	3525610	1.14	2337026	66.2	2554	2268	88.8	1920107	1007077	52.4
20	4c	BOV_LIB_1.3_20	3570886	2974329	1.2	1886028	63.4	5208	4719	90.6	1501841	969834	64.5
21	4c	BOV_LIB_1.3_21	5373062	4245790	1.26	2640772	62.1	6244	5633	90.2	2112307	1292148	61.1
22	2c	BOV_LIB_1.3_22	2963192	2562315	1.15	1529728	59.7	3713	3353	90.3	1226619	725205	59.1
23	2c	BOV_LIB_1.3_23	3914844	3247066	1.2	2107620	64.9	3404	3078	90.4	1697239	1021360	60.1
24	2c	BOV_LIB_1.3_24	2821990	2389401	1.18	1484546	62.1	2992	2713	90.6	1197549	735730	61.4
25	8c	BOV_LIB_1.3_25	3066140	2436184	1.25	1447770	59.4	4250	3864	90.9	1159538	747140	64.4
26	8c	BOV_LIB_1.3_26	649796	574711	1.13	368869	64.1	1096	980	89.4	292460	195530	66.8
27	8c	BOV_LIB_1.3_27	3674898	2790285	1.31	1650511	59.1	4988	4496	90.1	1306030	792964	60.7
28	8c	BOV_LIB_1.3_28	1641927	1435753	1.14	863588	60.1	2284	2033	89	687698	440766	64
29	8c	BOV_LIB_1.3_29	2400167	1990772	1.2	1209015	60.7	3183	2854	89.6	948651	580370	61.1
3	MII	BOV_LIB_1.3_3	3982051	3468940	1.14	2296112	66.1	2290	2014	87.9	1888073	1024464	54.2
30	8c	BOV_LIB_1.3_30	2204125	1864085	1.18	1138520	61	2776	2473	89	903260	579213	64.1
31	8c	BOV_LIB_1.3_31	2671215	2093447	1.27	1211564	57.8	4195	3809	90.7	958373	605578	63.1
32	8c	BOV_LIB_1.3_32	3272143	2323122	1.4	1334075	57.4	5978	5412	90.5	1042480	675527	64.7
33	16c	BOV_LIB_1.3_33	1990165	1542146	1.29	890563	57.7	5003	4591	91.7	649151	445444	68.6
34	16c	BOV_LIB_1.3_34	4097948	2585598	1.58	1372814	53	9974	9092	91.1	1028702	666032	64.7
35	16c	BOV_LIB_1.3_35	3079490	2311960	1.33	1301248	56.2	7009	6319	90.1	998706	639620	64
36	16c	BOV_LIB_1.3_36	2841339	2167157	1.31	1295721	59.7	5437	4948	91	1011902	633356	62.5
37	16c	BOV_LIB_1.3_37	1373902	1161533	1.18	711227	61.2	2840	2545	89.6	563294	357153	63.4
38	16c	BOV_LIB_1.3_38	4256039	2900244	1.46	1501648	51.7	9199	8377	91	1157057	715710	61.8
39	16c	BOV_LIB_1.3_39	5007922	2978668	1.68	1479584	49.6	12403	11458	92.3	1116188	700977	62.8
4	MII	BOV_LIB_1.3_4	6628504	5499036	1.2	3673285	66.7	3356	2945	87.7	3038435	1478851	48.6
40	16c	BOV_LIB_1.3_40	3588828	2540671	1.41	1369115	53.8	7170	6517	90.8	1024740	644255	62.8
41	NA	BOV_LIB_1.3_41	206906	175177	1.18	70499	40.2	26888	23144	86	34109	15879	46.5
42	Blc	BOV_LIB_1.3_42	2308113	2226066	1.03	823201	36.9	2408	2012	83.5	629002	279063	44.3
43	Blc	BOV_LIB_1.3_43	2600240	2348728	1.1	1163561	49.5	2670	2323	87	928429	371718	40
44	Blc	BOV_LIB_1.3_44	3759828	3339456	1.12	1537995	46	4610	4053	87.9	1236104	441696	35.7
45	Blc	BOV_LIB_1.3_45	4307204	3780806	1.13	1628710	43	6580	5844	88.8	1293181	442790	34.2
46	Blc	BOV_LIB_1.3_46	2707562	2360233	1.14	1291817	54.7	2522	2232	88.5	1020317	410598	40.2
47	Blc	BOV_LIB_1.3_47	3191653	2806839	1.13	1354750	48.2	3960	3510	88.6	1066062	352958	33.1
48	Blc	BOV_LIB_1.3_48	1946203	1768292	1.1	900894	50.9	1541	1356	87.9	718239	263178	36.6
5	MII	BOV_LIB_1.3_5	5813640	4908829	1.18	3276837	66.7	3278	2924	89.2	2678329	1475437	55
6	MII	BOV_LIB_1.3_6	5624076	4688262	1.19	3074214	65.5	3971	3562	89.7	2504689	1365019	54.4
7	MII	BOV_LIB_1.3_7	9550966	7693186	1.24	4974035	64.6	4606	3992	86.6	4093289	2063714	50.4
8	MII	BOV_LIB_1.3_8	11420727	8890559	1.28	5689471	63.9	4963	4261	85.8	4678078	2175164	46.4
9	GV	BOV_LIB_1.3_9	6793686	5710498	1.18	3698035	64.7	3084	2724	88.3	2993704	1785734	59.6
			median read number	2806839		median mapping rate	60.1

## Sheet: Supplementary Table 2
Supplementary Table 2. Stage-averaged percentages of aligned reads across TFE annotations.
Annotation	GV oocyte	MII oocyte	2-cell	4-cell	8-cell	16-cell	Blastocyst
CDS and 3'-UTR of coding	14.2285	13.3965	14.2561	13.7436	14.0199	12.6105	28.1454
Intron	8.48571	7.69805	8.65444	8.77751	9.88874	9.66955	5.70654
Noncoding_other-exon	0.145495	0.114606	0.111476	0.117815	0.118085	0.123716	0.188496
Unannotated	17.0179	24.1481	16.4855	16.3921	15.9605	18.7729	19.5988
Upstream and 1st exon of noncoding	2.04727	2.19262	3.0336	1.90123	1.77778	1.77633	2.75874
Upstream and 5'-UTR of coding	58.0751	52.4502	57.4589	59.0677	58.235	57.0471	43.6021

## Sheet: Supplementary Table 3
Supplementary Table 3. Differentially upregulated TFEs and their genomic positions and gene annotations for the 16-cell versus 8-cell stage.
TFE	baseMean	log2FoldChange	lfcSE	stat	pvalue	padj	Annotation	Chr	Start	End	Peak	Strand	Length	Gene
TFE87	4.19535	2.07118	0.753619	2.74831	0.00599029	0.0208635	Unannotated	1	1970987	1971983	1971587	+	996	N/A
TFE94	20.9375	2.59578	0.476145	5.45166	4.9901e-08	7.96194e-07	Coding_upstream	1	1986012	1986148	1986094	+	136	GART
TFE145	18.4178	1.21635	0.426001	2.85527	0.00430001	0.0158718	Coding_CDS	1	2796045	2796138	2796074	+	93	PAXBP1
TFE237	1.56116	2.07653	0.854573	2.4299	0.0151031	0.0440517	Coding_CDS	1	3806685	3806773	3806691	+	88	SCAF4
TFE352	3.14174	3.25632	1.36604	2.38377	0.0171363	0.048724	Coding_5UTR	1	9583733	9583814	9583738	+	81	ADAMTS1
TFE357	4.01016	3.57718	1.07289	3.33416	0.000855565	0.00413486	Coding_3UTR	1	9591208	9592090	9591996	+	882	ADAMTS1
TFE362	4.70106	2.40805	0.970565	2.48108	0.0130986	0.0393367	Coding_upstream	1	10231416	10231977	10231769	+	561	APP
TFE379	33.1488	1.9831	0.344994	5.74823	9.01838e-09	1.72706e-07	Coding_5UTR	1	10691606	10691647	10691640	-	41	GABPA
TFE420	4.96839	2.57267	0.729318	3.5275	0.000419502	0.00226984	Coding_5UTR	1	19418122	19418401	19418238	+	279	BTG3
TFE426	2.48605	3.53097	1.08103	3.26631	0.00108961	0.00507821	Coding_CDS	1	19460150	19460227	19460227	-	77	CXADR
TFE433	12.1109	1.86902	0.500311	3.73571	0.000187186	0.00114284	Coding_upstream	1	19502209	19503001	19502403	-	792	CXADR
TFE466	0.962679	3.58824	1.22746	2.9233	0.00346346	0.0133107	Coding_CDS	1	22966733	22966898	22966858	-	165	RBM11
TFE560	1.19302	3.93786	1.38512	2.84299	0.00446931	0.0163756	Unannotated	1	31538849	31538936	31538860	+	87	N/A
TFE568	0.989963	3.97646	1.21554	3.27136	0.00107033	0.00500296	Unannotated	1	33800118	33800236	33800225	-	118	N/A
TFE586	41.7898	2.3737	0.316281	7.50503	6.14129e-14	3.58889e-12	Coding_5UTR	1	36063895	36064226	36063985	+	331	ZNF654
TFE1057	3.04094	4.24805	1.13988	3.72677	0.000193952	0.00117849	Coding_5UTR	1	54070520	54070732	54070616	-	212	DPPA2
TFE1260	1.53252	3.31909	1.1494	2.88766	0.00388116	0.0146077	Noncoding_1st-exon	1	59814697	59814982	59814726	-	285	ENSBTAG00000061717
TFE1400	3.12876	3.68866	0.89626	4.11561	3.86155e-05	0.000292035	Coding_upstream	1	65096843	65097155	65097048	-	312	LRRC58
TFE1467	20.532	4.67661	0.510963	9.15254	5.56107e-20	1.08023e-17	Coding_5UTR	1	66070403	66070503	66070431	+	100	ARGFX
TFE1519	5.31543	1.44999	0.566851	2.55798	0.0105283	0.0329692	Coding_upstream	1	66294040	66294286	66294112	+	246	EAF2
TFE1819	13.4787	2.8479	0.54429	5.23233	1.67385e-07	2.34912e-06	Unannotated	1	70180793	70181083	70180978	-	290	N/A
TFE1938	1.30162	2.6442	1.08223	2.4433	0.0145538	0.0427656	Unannotated	1	71017545	71017640	71017621	-	95	N/A
TFE1992	1.07517	2.83472	1.12821	2.51259	0.0119849	0.0366309	Intron	1	71428376	71428583	71428532	-	207	PIGZ
TFE2115	2.52786	2.81817	0.972086	2.89909	0.00374246	0.0141876	Unannotated	1	73141740	73141913	73141783	+	173	N/A
TFE2254	1.28414	2.52262	1.04237	2.42008	0.0155172	0.0450341	Unannotated	1	79993263	79993346	79993266	+	83	N/A
TFE2331	258.635	3.04777	0.194326	15.6838	1.95103e-55	1.01379e-51	Coding_upstream	1	81288180	81288451	81288263	+	271	TRA2B
TFE2333	5.34313	3.28509	0.751863	4.36927	1.24665e-05	0.000109115	Coding_CDS	1	81304466	81304582	81304559	+	116	TRA2B
TFE2334	22.6542	3.7502	0.421171	8.90423	5.37557e-19	8.72886e-17	Coding_CDS	1	81306177	81306240	81306188	+	63	TRA2B
TFE2335	1.93152	3.66032	0.79635	4.59637	4.29913e-06	4.26848e-05	Unannotated	1	81309760	81309938	81309866	-	178	N/A
TFE2336	1.13806	2.72914	1.05476	2.58746	0.00966856	0.0307897	Unannotated	1	81310075	81310765	81310163	-	690	N/A
TFE2455	3.63654	2.184	0.597616	3.65452	0.000257659	0.00150094	Unannotated	1	82729909	82730127	82730089	-	218	N/A
TFE2508	1.81813	3.22666	1.32701	2.43152	0.0150355	0.0438834	Coding_5UTR	1	82926917	82927176	82927144	-	259	ECE2
TFE2614	1.8412	3.67951	1.26919	2.89911	0.00374226	0.0141876	Unannotated	1	83482122	83482290	83482229	-	168	N/A
TFE2708	1.40093	3.48433	1.12997	3.08358	0.00204528	0.00862398	Unannotated	1	86045772	86045852	86045776	+	80	N/A
TFE2977	9.22469	2.2471	0.395666	5.67928	1.35263e-08	2.48357e-07	Coding_5UTR	1	96540932	96541397	96541038	+	465	EIF5A2
TFE3092	1.48903	2.51214	1.0493	2.3941	0.0166611	0.0476553	Coding_CDS	1	99788369	99788452	99788371	+	83	PDCD10
TFE3161	1.67843	2.20443	0.904406	2.43744	0.0147917	0.0433075	Unannotated	1	106853912	106854265	106853973	+	353	N/A
TFE3165	7.62678	2.06444	0.584012	3.53494	0.000407875	0.00221539	Coding_upstream	1	106924970	106925380	106925028	+	410	KPNA4
TFE3171	2.42268	2.78543	0.817372	3.40778	0.000654932	0.00330288	Coding_CDS	1	106966919	106967006	106966993	+	87	KPNA4
TFE3178	2.96507	2.18799	0.761177	2.87448	0.00404688	0.0151274	Unannotated	1	106993144	106993267	106993261	-	123	N/A
TFE3192	1.12883	3.10887	1.01013	3.0777	0.00208607	0.00876277	Coding_3UTR	1	107050410	107050752	107050413	+	342	TRIM59
TFE3205	4.04756	1.86789	0.588154	3.17585	0.00149399	0.00661435	Unannotated	1	107078947	107079109	107079005	+	162	N/A
TFE3252	8.67252	3.41652	0.609591	5.60462	2.08715e-08	3.65465e-07	Coding_upstream	1	108866680	108867517	108866736	+	837	LXN
TFE3255	0.792334	3.0722	1.20633	2.54674	0.0108735	0.0338393	Coding_3UTR	1	108874606	108874731	108874607	+	125	LXN
TFE3289	1.24333	2.87731	0.996331	2.8879	0.00387818	0.0145991	Coding_5UTR	1	110447974	110448427	110448323	+	453	CCNL1
TFE3290	32.2433	0.844528	0.294194	2.87065	0.00409624	0.0152707	Coding_5UTR	1	110448643	110449117	110448762	+	474	CCNL1
TFE3657	1.97832	3.79035	1.00896	3.7567	0.000172172	0.00106335	Coding_CDS	1	124887406	124888107	124887552	-	701	DIPK2A
TFE3686	1.55555	2.24661	0.899539	2.49751	0.0125068	0.0379143	Unannotated	1	125953177	125953415	125953194	+	238	N/A
TFE3916	2.46719	3.1027	0.750343	4.13505	3.54878e-05	0.000271344	Coding_upstream	1	130081682	130083188	130083182	-	1506	ENSBTAG00000046738
TFE3918	5.25007	2.63396	0.596431	4.4162	1.00452e-05	9.03138e-05	Noncoding_upstream	1	130099744	130099912	130099878	-	168	ENSBTAG00000050721
TFE3919	8.0384	2.35064	0.517294	4.54411	5.51682e-06	5.3341e-05	Unannotated	1	130112933	130113101	130112979	+	168	N/A
TFE4074	5.65055	2.2335	0.546125	4.08972	4.31901e-05	0.000322679	Coding_5UTR	1	133084167	133084652	133084486	+	485	MSL2
TFE4075	28.6207	2.25966	0.34605	6.52987	6.5828e-11	1.9858e-09	Unannotated	1	133084322	133084635	133084573	-	313	N/A
TFE4076	17.3159	2.36178	0.410758	5.74982	8.93377e-09	1.71244e-07	Unannotated	1	133112389	133113405	133112511	-	1016	N/A
TFE4078	6.17282	3.25925	0.584837	5.57292	2.50508e-08	4.28185e-07	Unannotated	1	133115424	133115529	133115436	+	105	N/A
TFE4179	17.0454	1.84466	0.536965	3.43535	0.000591791	0.00303783	Coding_3UTR	1	135867343	135869301	135868714	-	1958	CDV3
TFE4539	6.22746	1.29945	0.52816	2.46033	0.0138808	0.0411996	Unannotated	1	143512887	143513462	143513296	+	575	N/A
TFE4642	1.24617	3.13438	1.02842	3.04775	0.00230562	0.00953031	Coding_5UTR	1	144424412	144424537	144424423	+	125	LRRC3
TFE4660	12.5772	1.10275	0.452113	2.4391	0.0147239	0.0431354	Coding_5UTR	1	144809474	144809778	144809584	+	304	SLX9
TFE4700	2.71837	2.79577	0.684339	4.08537	4.40076e-05	0.000327843	Coding_upstream	1	145395655	145395998	145395885	+	343	PCBP3
TFE4702	1.68849	4.03312	0.989166	4.07729	4.5563e-05	0.000337656	Unannotated	1	145424904	145425152	145425151	-	248	N/A
TFE4872	2.13002	4.45691	1.17538	3.79188	0.000149512	0.000941303	Unannotated	1	147172939	147173393	147173029	+	454	N/A
TFE4893	1.32458	2.97612	1.08487	2.7433	0.00608259	0.0211306	Coding_5UTR	1	148405151	148405298	148405212	+	147	MGC127133
TFE4988	12.7567	3.62193	0.605894	5.97783	2.26124e-09	4.928e-08	Unannotated	1	149242554	149242783	149242626	-	229	N/A
TFE5149	7.90505	1.65096	0.525485	3.14178	0.00167925	0.00730688	Unannotated	1	152412901	152413284	152412902	+	383	N/A
TFE5228	9.84049	3.56263	0.662008	5.38155	7.38473e-08	1.12887e-06	Unannotated	1	153706194	153706612	153706285	+	418	N/A
TFE5342	23.0346	3.25668	0.369851	8.8054	1.30385e-18	1.96853e-16	Unannotated	1	157479208	157479945	157479595	-	737	N/A
TFE5343	36.4822	4.25312	0.331158	12.8432	9.39294e-38	1.62691e-34	Intron	1	157480386	157480479	157480468	-	93	ENSBTAG00000047076
TFE5379	72.1963	1.09372	0.342582	3.19256	0.00141017	0.00630413	Coding_upstream	1	158293042	158293302	158293108	-	260	KPNA6
TFE5442	1.05423	3.94232	1.30615	3.01828	0.00254216	0.0103273	Unannotated	10	1036653	1036730	1036655	+	77	N/A
TFE5445	14.2169	1.83672	0.472228	3.88947	0.000100461	0.000668606	Coding_upstream	10	1094420	1094897	1094689	+	477	REEP5
TFE5490	22.3995	1.47011	0.572853	2.5663	0.010279	0.0323525	Unannotated	10	1817095	1817705	1817276	-	610	N/A
TFE5534	1.4353	4.92669	1.27546	3.86268	0.000112148	0.000736246	Unannotated	10	3557875	3558029	3558028	-	154	N/A
TFE5585	2.09161	3.67216	0.975117	3.76586	0.000165975	0.00103028	Intron	10	4690070	4690154	4690150	-	84	ATG12
TFE5598	129.875	0.91828	0.267548	3.4322	0.000598702	0.00306347	Coding_5UTR	10	5012183	5012471	5012302	+	288	KIAA1191
TFE5603	4.53965	1.89693	0.457255	4.14851	3.34647e-05	0.000257675	Coding_CDS	10	5019584	5019770	5019730	+	186	KIAA1191
TFE5617	1.83135	3.1999	1.00138	3.19549	0.00139595	0.00625715	Unannotated	10	5143004	5143108	5143005	+	104	N/A
TFE5630	2.23079	3.0186	1.01497	2.97408	0.00293872	0.0116373	Unannotated	10	5536513	5536613	5536516	+	100	N/A
TFE5658	5.90708	3.94048	0.994292	3.9631	7.39816e-05	0.00051296	Intron	10	6617706	6618120	6618120	-	414	ANKRD31
TFE6071	6.61012	3.11543	0.635898	4.89926	9.62002e-07	1.1252e-05	Unannotated	10	12485664	12485764	12485665	+	100	N/A
TFE6168	11.2722	2.85574	0.564132	5.06218	4.14483e-07	5.29604e-06	Coding_upstream	10	13355975	13356233	13356166	-	258	SNAPC5
TFE6435	2.1895	4.12037	0.975107	4.22555	2.38356e-05	0.000192394	Unannotated	10	17475850	17475935	17475852	+	85	N/A
TFE6496	2.62689	3.85576	1.03645	3.72018	0.000199085	0.00120557	Coding_5UTR	10	19060455	19060617	19060534	+	162	ENSBTAG00000033344
TFE6849	1.62467	3.77792	1.08129	3.49389	0.000476041	0.00252923	Intron	10	21461773	21461872	21461849	-	99	NGDN
TFE6857	2.01688	1.93606	0.744126	2.6018	0.00927367	0.0297622	Coding_CDS	10	21506474	21506708	21506619	+	234	MYH7
TFE6883	18.269	5.04994	0.647162	7.8032	6.03558e-15	4.43278e-13	Coding_5UTR	10	21596972	21597198	21597071	-	226	PABPN1
TFE6955	3.07516	4.83186	1.05632	4.57424	4.77942e-06	4.69183e-05	Coding_CDS	10	21917890	21918026	21917924	+	136	PRMT5
TFE7016	5.91352	2.78418	0.760839	3.65935	0.000252855	0.00147627	Unannotated	10	22229340	22229452	22229421	-	112	N/A
TFE7029	1.43678	4.92219	1.19706	4.1119	3.92411e-05	0.000296356	Unannotated	10	25151520	25151602	25151597	-	82	N/A
TFE7173	5.04354	3.21368	0.892795	3.59957	0.000318739	0.00179926	Coding_CDS	10	26633451	26633638	26633514	-	187	ENSBTAG00000012317
TFE7175	8.503	3.45184	0.811417	4.25409	2.09899e-05	0.000172052	Coding_CDS	10	26638219	26638375	26638328	-	156	ENSBTAG00000012317
TFE7177	2.40422	4.42072	1.17777	3.75346	0.000174412	0.0010758	Coding_5UTR	10	26650471	26650648	26650585	-	177	ENSBTAG00000012317
TFE7187	25.9884	1.79815	0.426309	4.21795	2.46533e-05	0.000197969	Intron	10	26672968	26673270	26673247	-	302	APEX1
TFE7243	102.509	1.95364	0.371009	5.26575	1.39621e-07	1.99952e-06	Coding_5UTR	10	28299453	28299691	28299520	+	238	NOP10
TFE8133	299.483	1.52491	0.296706	5.13944	2.75551e-07	3.66839e-06	Coding_upstream	10	42659037	42659151	42659083	-	114	ENSBTAG00000025564
TFE8497	2.87652	2.73865	0.818077	3.34767	0.000814943	0.00396713	Coding_CDS	10	46457702	46457729	46457712	-	27	USP3
TFE8499	1.40166	3.35842	1.13832	2.95033	0.00317432	0.0124048	Intron	10	46466600	46467157	46467156	-	557	USP3
TFE8503	2.66439	2.83421	0.758644	3.73589	0.000187054	0.00114237	Unannotated	10	46499470	46499759	46499677	+	289	N/A
TFE8507	9.74785	1.61483	0.537256	3.0057	0.00264974	0.0106895	Coding_upstream	10	46512580	46513302	46513103	-	722	USP3
TFE8947	1.96442	4.13654	1.01551	4.07335	4.63414e-05	0.000342813	Coding_5UTR	10	54930913	54931093	54931046	-	180	PIERCE2
TFE9031	1.35775	3.27672	1.27741	2.56512	0.0103139	0.0324424	Unannotated	10	57718712	57718804	57718793	-	92	N/A
TFE9548	18.7808	2.41865	0.448624	5.39127	6.9963e-08	1.0746e-06	Coding_CDS	10	66518911	66519652	66519257	-	741	BMP4
TFE9549	4.59548	2.13172	0.709642	3.00394	0.00266512	0.0107394	Coding_CDS	10	66520631	66520956	66520876	-	325	BMP4
TFE9551	3.40678	3.02352	0.92455	3.27027	0.00107447	0.00501814	Unannotated	10	66521429	66521548	66521430	+	119	N/A
TFE9555	26.4361	1.67474	0.393175	4.25953	2.04861e-05	0.000168684	Intron	10	66525332	66525718	66525605	-	386	BMP4
TFE9563	2.99169	3.40087	1.07866	3.15286	0.00161677	0.00707502	Coding_5UTR	10	66925129	66925272	66925255	+	143	CDKN3
TFE9606	21.3147	1.8058	0.614549	2.93842	0.00329893	0.0128093	Coding_5UTR	10	67525332	67525602	67525457	+	270	MAPK1IP1L
TFE9961	7.15942	3.366	0.594473	5.66215	1.49487e-08	2.7207e-07	Coding_5UTR	10	73888890	73889163	73888972	+	273	SNAPC1
TFE9967	1.53734	2.88087	1.06508	2.70483	0.00683395	0.0232359	Coding_3UTR	10	73917455	73917669	73917593	+	214	SNAPC1
TFE10027	2.94677	2.11143	0.826624	2.55428	0.0106406	0.0332457	Unannotated	10	75787580	75787706	75787581	+	126	N/A
TFE10033	4.1699	1.69546	0.611621	2.77208	0.00556995	0.0196564	Coding_5UTR	10	75886155	75886425	75886199	-	270	WDR89
TFE10279	1.87712	2.74332	0.820468	3.34361	0.000826962	0.00401592	Unannotated	10	79173899	79173981	79173979	-	82	N/A
TFE10389	2.71767	2.02105	0.72964	2.76993	0.00560679	0.0197609	Unannotated	10	79863394	79863487	79863485	-	93	N/A
TFE10500	70.3699	0.879774	0.355319	2.47602	0.0132858	0.0397973	Intron	10	82221961	82222038	82222037	-	77	MED6
TFE10614	13.5811	1.89142	0.357681	5.28801	1.23657e-07	1.79487e-06	Coding_5UTR	10	84446467	84446720	84446550	+	253	ENSBTAG00000008713
TFE10634	59.4596	0.973729	0.239108	4.07233	4.65447e-05	0.000344113	Coding_5UTR	10	84561156	84561572	84561433	+	416	RBM25
TFE10641	4.15711	1.97537	0.582976	3.38842	0.000702965	0.00350661	Coding_CDS	10	84587164	84587338	84587312	+	174	RBM25
TFE10642	1.1955	2.58857	1.00014	2.5882	0.00964786	0.0307322	Coding_CDS	10	84597738	84597812	84597806	+	74	RBM25
TFE10643	1.48392	3.55788	1.00731	3.53205	0.000412353	0.00223659	Coding_CDS	10	84601727	84601892	84601794	+	165	RBM25
TFE10749	1.232	2.22075	0.909571	2.44153	0.0146252	0.0429268	Coding_CDS	10	85322334	85322470	85322377	-	136	FAM161B
TFE10754	2.99562	3.24325	0.865294	3.74815	0.000178141	0.00109609	Coding_upstream	10	85333596	85333849	85333744	-	253	FAM161B
TFE10810	4.47314	1.9799	0.737291	2.68537	0.0072449	0.0243375	Coding_5UTR	10	85783944	85784044	85783972	+	100	ISCA2
TFE10830	11.036	1.55859	0.457175	3.40918	0.000651582	0.00328818	Unannotated	10	86019463	86020869	86020690	-	1406	N/A
TFE10935	3.75764	3.58853	0.917869	3.90963	9.24364e-05	0.00062123	Unannotated	10	86729317	86729691	86729423	-	374	N/A
TFE11319	6.35246	3.59467	0.865738	4.15214	3.29379e-05	0.00025431	Unannotated	10	100275928	100276228	100276133	-	300	N/A
TFE11320	2.62043	3.16623	0.77508	4.08504	4.40691e-05	0.000328223	Unannotated	10	100277531	100277898	100277816	-	367	N/A
TFE11500	29.8668	1.0413	0.391844	2.65743	0.00787394	0.0260781	Coding_3UTR	10	102972850	102973892	102973172	+	1042	EIF3J
TFE12806	14.5836	2.59939	0.787268	3.30178	0.000960717	0.00456172	Unannotated	11	18588882	18589023	18588988	-	141	N/A
TFE12903	1.87744	3.27425	1.0757	3.04382	0.00233594	0.00963008	Noncoding_upstream	11	19763970	19764118	19764016	+	148	ENSBTAG00000062925
TFE12945	1.30513	2.70454	0.903939	2.99195	0.00277202	0.0110976	Coding_3UTR	11	21089137	21089170	21089170	-	33	SRSF7
TFE12946	1.26752	3.22306	1.12004	2.87764	0.00400658	0.0150046	Coding_3UTR	11	21089479	21089548	21089548	-	69	SRSF7
TFE13566	0.779834	2.81676	1.17222	2.40293	0.0162642	0.0467367	Unannotated	11	36579079	36579188	36579081	+	109	N/A
TFE13600	1.01834	3.82771	1.58242	2.4189	0.0155677	0.0451431	Unannotated	11	36668263	36668490	36668280	+	227	N/A
TFE13791	0.762741	3.57874	1.50512	2.37771	0.0174206	0.0493546	Intron	11	40767206	40767289	40767208	+	83	VRK2
TFE13882	87.2122	2.30974	0.441042	5.237	1.63207e-07	2.29513e-06	Intron	11	43713645	43713720	43713719	-	75	PUS10
TFE13975	5.66087	2.68206	0.630838	4.25158	2.12267e-05	0.00017372	Coding_upstream	11	44796515	44796681	44796614	-	166	LIMS1
TFE14117	22.346	2.81178	0.399902	7.03117	2.04802e-12	8.66367e-11	Unannotated	11	48013859	48013947	48013865	+	88	N/A
TFE14118	0.874696	2.68783	1.01781	2.64079	0.00827122	0.0271501	Unannotated	11	48014346	48014456	48014456	-	110	N/A
TFE14119	3.85741	3.19622	0.688328	4.64345	3.42631e-06	3.4932e-05	Unannotated	11	48015940	48018121	48017358	+	2181	N/A
TFE14120	1.23938	3.69858	1.12099	3.2994	0.000968923	0.00459404	Unannotated	11	48023880	48024071	48023997	+	191	N/A
TFE14121	1.74372	3.99291	1.20127	3.3239	0.000887669	0.00426785	Coding_upstream	11	48025944	48026246	48025952	+	302	ENSBTAG00000064168
TFE14122	2.0139	3.59718	1.35313	2.6584	0.00785124	0.0260139	Unannotated	11	48036323	48036921	48036846	+	598	N/A
TFE14262	4.89631	2.08074	0.736788	2.82407	0.00474183	0.0171992	Coding_CDS	11	49468156	49468339	49468284	-	183	MAT2A
TFE14286	36.7831	1.59421	0.360743	4.41924	9.90501e-06	8.91866e-05	Unannotated	11	49657148	49657967	49657876	-	819	N/A
TFE14287	11.0751	1.77862	0.497146	3.57765	0.000346692	0.00192997	Intron	11	49658322	49659102	49658508	+	780	ENSBTAG00000068030
TFE14291	10.8009	1.98063	0.545054	3.63382	0.000279254	0.00160559	Coding_CDS	11	49663948	49664277	49664276	-	329	ENSBTAG00000038116
TFE14314	1029.13	2.12976	0.292365	7.28459	3.22654e-13	1.62248e-11	Coding_5UTR	11	50095221	50095314	50095284	-	93	ENSBTAG00000005654
TFE14318	21.6107	1.24258	0.448096	2.77303	0.00555369	0.0196132	Unannotated	11	50150868	50150945	50150933	-	77	N/A
TFE14329	2.31075	2.94523	1.18355	2.48846	0.0128297	0.0387026	Unannotated	11	52160264	52160777	52160630	-	513	N/A
TFE14334	1.09854	3.52471	1.44009	2.44757	0.0143825	0.0423582	Unannotated	11	53803071	53803148	53803146	-	77	N/A
TFE14423	0.730311	4.04089	1.45351	2.78009	0.00543438	0.0192718	Unannotated	11	60134714	60134944	60134869	+	230	N/A
TFE14425	2.54785	2.88499	0.91383	3.15703	0.00159384	0.00699087	Unannotated	11	60136808	60136897	60136813	+	89	N/A
TFE14520	1.42038	4.45299	1.19163	3.73688	0.000186317	0.00113865	Unannotated	11	61661944	61662043	61661945	+	99	N/A
TFE14521	1.77946	2.92903	0.945477	3.09794	0.00194872	0.00827729	Unannotated	11	61662639	61663377	61662938	+	738	N/A
TFE14634	0.860937	3.61788	1.18259	3.05928	0.00221867	0.00922595	Intron	11	63623547	63623673	63623564	+	126	ACTR2
TFE14691	26.7335	4.41362	0.361404	12.2124	2.66825e-34	3.53992e-31	Unannotated	11	66518905	66519068	66519014	-	163	N/A
TFE14773	1.60086	3.86617	0.960637	4.02458	5.7076e-05	0.000410003	Unannotated	11	67991479	67991718	67991536	-	239	N/A
TFE15518	246.841	0.603624	0.240389	2.51103	0.0120379	0.0367567	Coding_5UTR	11	74989985	74990353	74990124	+	368	SF3B6
TFE15521	5.99991	2.68742	0.790914	3.39787	0.000679123	0.00341005	Coding_upstream	11	75013488	75013694	75013633	-	206	FKBP1B
TFE15537	1.32114	3.84928	1.33421	2.88506	0.00391343	0.014707	Unannotated	11	75082079	75082276	75082209	-	197	N/A
TFE15664	17.0085	4.21698	0.456893	9.22969	2.71426e-20	5.62277e-18	Unannotated	11	78721007	78721095	78721011	+	88	N/A
TFE15665	1.32499	4.33823	1.30921	3.31363	0.000920929	0.00440433	Unannotated	11	78731251	78731328	78731254	+	77	N/A
TFE15742	1.01944	4.36493	1.51188	2.8871	0.00388814	0.0146305	Unannotated	11	81271446	81271541	81271534	-	95	N/A
TFE15793	1.02046	3.24091	1.24723	2.59849	0.00936341	0.0299947	Intron	11	82876849	82876978	82876880	+	129	NBAS
TFE15844	3.05352	2.4799	0.850286	2.91654	0.00353933	0.0135485	Coding_5UTR	11	83676009	83676279	83676241	-	270	LRATD1
TFE16100	17.7686	2.62021	0.517017	5.06793	4.02162e-07	5.15657e-06	Coding_5UTR	11	88606933	88607198	88607193	-	265	ID2
TFE16410	2.83077	2.33594	0.972485	2.40203	0.0163042	0.0468204	Unannotated	11	97367679	97367873	97367750	+	194	N/A
TFE16520	2.59414	2.42304	0.998906	2.42569	0.0152792	0.0444676	Unannotated	11	98390936	98391514	98391072	-	578	N/A
TFE16585	2.85548	3.14718	0.754654	4.17036	3.04121e-05	0.000237425	Coding_5UTR	11	98712446	98712584	98712498	+	138	SLC25A25
TFE16587	0.917628	3.99223	1.09189	3.65627	0.000255911	0.00149201	Unannotated	11	98719857	98719958	98719935	-	101	N/A
TFE16737	8.55334	2.83955	0.665023	4.26985	1.95603e-05	0.000162146	Unannotated	11	99201071	99201316	99201161	-	245	N/A
TFE16837	5.26588	1.5025	0.632306	2.37622	0.0174912	0.0495252	Coding_upstream	11	99510479	99510711	99510656	+	232	MIGA2
TFE16934	3.94937	3.15972	0.71352	4.42835	9.49562e-06	8.59472e-05	Coding_upstream	11	100399628	100399896	100399845	-	268	FNBP1
TFE17217	32.0231	1.2492	0.302451	4.13025	3.62366e-05	0.00027629	Coding_3UTR	11	103056117	103056266	103056181	+	149	GTF3C5
TFE17393	1.14314	4.34609	1.46582	2.96496	0.00302723	0.011921	Coding_CDS	11	104177933	104178023	104178023	-	90	ABO
TFE17395	1.31858	3.55764	1.13101	3.14556	0.00165771	0.00722881	Intron	11	104187628	104187907	104187675	-	279	ABO
TFE17500	0.847174	3.57326	1.4808	2.41306	0.0158191	0.0457296	Intron	11	105331123	105331376	105331124	+	253	COL5A1
TFE17817	1.86848	3.0925	1.04816	2.95039	0.00317369	0.0124031	Unannotated	12	5220530	5221207	5221133	+	677	N/A
TFE17819	1.16603	3.30121	1.2315	2.68064	0.0073482	0.0246285	Unannotated	12	5221548	5222093	5222017	+	545	N/A
TFE17820	3.81182	2.10693	0.645152	3.26579	0.00109158	0.00508629	Unannotated	12	5223801	5223967	5223959	-	166	N/A
TFE17844	0.949298	4.40075	1.6086	2.73577	0.00622342	0.0215407	Coding_CDS	12	10911405	10912499	10912140	+	1094	PCDH8
TFE17845	4.09288	4.50208	0.962133	4.67927	2.879e-06	2.99445e-05	Coding_CDS	12	10912721	10912900	10912862	+	179	PCDH8
TFE18019	11.0466	1.2882	0.435977	2.95475	0.00312919	0.0122592	Unannotated	12	14679001	14679583	14679025	+	582	N/A
TFE18020	11.2177	2.7617	0.65245	4.23282	2.30779e-05	0.000187224	Coding_upstream	12	14681219	14681594	14681585	-	375	TSC22D1
TFE18173	4.73373	2.50508	0.872563	2.87094	0.00409252	0.0152604	Intron	12	17663829	17664019	17663980	-	190	ENSBTAG00000064733
TFE18324	0.92693	3.5608	1.19239	2.98628	0.00282389	0.0112649	Unannotated	12	19332402	19332487	19332407	+	85	N/A
TFE18410	4.05738	3.35802	0.794806	4.22496	2.38985e-05	0.000192784	Coding_upstream	12	21239683	21240026	21239706	+	343	CCDC70
TFE18411	1.23395	3.55975	1.06728	3.33535	0.000851932	0.00411985	Intron	12	21244126	21244631	21244141	+	505	CCDC70
TFE18714	2.82997	3.11142	0.979543	3.1764	0.00149115	0.00660456	Unannotated	12	28557386	28557665	28557498	-	279	N/A
TFE18826	3.13812	4.05536	0.895803	4.52706	5.98091e-06	5.73745e-05	Unannotated	12	30183039	30183203	30183188	-	164	N/A
TFE18828	1.88064	2.66082	0.732544	3.6323	0.000280903	0.00161388	Coding_CDS	12	30184346	30185562	30185188	-	1216	USPL1
TFE18830	10.1366	3.42502	0.431468	7.93807	2.05347e-15	1.66721e-13	Coding_5UTR	12	30209288	30209541	30209400	-	253	USPL1
TFE19114	26.518	1.9077	0.452535	4.21559	2.49129e-05	0.0001999	Coding_3UTR	12	35583840	35583960	35583879	-	120	ENSBTAG00000069513
TFE19126	344.429	1.83597	0.189964	9.66484	4.253e-22	1.27496e-19	Coding_5UTR	12	35610735	35610958	35610875	-	223	SAP18
TFE19212	1.73652	3.59551	1.08703	3.30764	0.000940853	0.00448345	Intron	12	36272415	36273349	36273264	+	934	PSPC1
TFE19221	5.59164	3.4686	0.716736	4.83943	1.30209e-06	1.47713e-05	Unannotated	12	36347234	36347357	36347350	-	123	N/A
TFE19311	1.30525	3.79125	0.982302	3.85955	0.000113596	0.000744184	Unannotated	12	45520463	45520617	45520537	-	154	N/A
TFE19525	6.33317	3.35438	0.671677	4.99403	5.9131e-07	7.27373e-06	Unannotated	12	52910519	52910803	52910769	-	284	N/A
TFE19531	4.9484	1.43435	0.570988	2.51204	0.0120035	0.0366723	Unannotated	12	53744069	53744371	53744215	-	302	N/A
TFE20126	0.951423	3.74431	1.08656	3.44603	0.000568889	0.00293986	Unannotated	12	78858902	78859126	78859055	-	224	N/A
TFE20215	2.3947	3.37732	0.952485	3.54579	0.000391431	0.0021393	Intron	12	82287447	82288463	82287560	-	1016	EFNB2
TFE20216	1.41397	4.38845	1.00758	4.35544	1.32803e-05	0.000115331	Coding_upstream	12	82289506	82289606	82289601	-	100	EFNB2
TFE20348	2.30977	3.86592	0.909711	4.24961	2.14141e-05	0.000175093	Intron	12	85263456	85263570	85263467	+	114	ING1
TFE20349	8.753	3.09103	0.444917	6.94743	3.72005e-12	1.48979e-10	Coding_CDS	12	85263785	85264333	85264220	+	548	ING1
TFE20351	12.8995	3.23902	0.423924	7.64055	2.16295e-14	1.40635e-12	Coding_CDS	12	85268723	85269161	85268881	+	438	ING1
TFE20362	1.21772	3.58546	1.04131	3.44322	0.000574838	0.002963	Unannotated	12	85351847	85351925	85351849	+	78	N/A
TFE20815	3.04599	2.35845	0.686797	3.43399	0.000594765	0.00304783	Unannotated	13	10721046	10721249	10721098	+	203	N/A
TFE20992	1.35055	2.71148	0.936929	2.89401	0.00380356	0.0143772	Noncoding_1st-exon	13	15927102	15927266	15927126	+	164	ENSBTAG00000064895
TFE20996	0.771723	3.45444	1.30847	2.64006	0.00828912	0.0271974	Unannotated	13	16047581	16047788	16047713	+	207	N/A
TFE21344	5.63978	2.8263	0.687878	4.10872	3.97863e-05	0.00029998	Unannotated	13	21890834	21891012	21890861	+	178	N/A
TFE21357	3.04672	3.07587	0.950355	3.23655	0.00120986	0.00554498	Unannotated	13	22277760	22277848	22277847	-	88	N/A
TFE21454	3.62262	2.57416	0.651211	3.95288	7.72148e-05	0.000532241	Coding_CDS	13	24204948	24205133	24204988	+	185	PTF1A
TFE21524	2.79859	3.32969	0.955992	3.48296	0.000495895	0.00261887	Unannotated	13	26346367	26346601	26346581	-	234	N/A
TFE21653	4.53043	2.60688	0.63746	4.08948	4.32339e-05	0.000322967	Coding_3UTR	13	29682028	29682433	29682379	-	405	NMT2
TFE21655	7.0136	2.04384	0.470887	4.34039	1.42228e-05	0.000122646	Coding_3UTR	13	29682659	29683209	29683108	-	550	NMT2
TFE21665	1.29542	3.58039	1.07489	3.33094	0.000865526	0.00417685	Unannotated	13	29735510	29735828	29735565	+	318	N/A
TFE21666	77.1681	0.727339	0.178074	4.08448	4.41748e-05	0.000328893	Coding_5UTR	13	29742208	29742520	29742447	-	312	NMT2
TFE21720	2.21573	3.26728	0.898609	3.63593	0.000276983	0.00159473	Unannotated	13	32032072	32032626	32032378	-	554	N/A
TFE21800	0.884466	3.24025	1.06687	3.03716	0.00238819	0.00980014	Unannotated	13	33243384	33243606	33243567	-	222	N/A
TFE21902	6.69985	2.22303	0.687212	3.23486	0.00121704	0.00557136	Coding_3UTR	13	36023114	36023665	36023193	-	551	BAMBI
TFE21904	8.83346	1.80463	0.558972	3.22848	0.0012445	0.00567663	Coding_upstream	13	36028200	36028678	36028588	-	478	BAMBI
TFE22045	6.15243	3.43316	0.908241	3.78	0.000156825	0.00098091	Coding_3UTR	13	38546222	38546532	38546395	+	310	POLR3F
TFE22059	0.77011	3.9412	1.46707	2.68644	0.00722177	0.0242753	Unannotated	13	38600168	38600229	38600178	-	61	N/A
TFE22158	27.1048	2.18648	0.452422	4.83283	1.34607e-06	1.52163e-05	Coding_3UTR	13	42185285	42185587	42185365	-	302	CST3
TFE22159	75.6471	1.4283	0.339123	4.21175	2.534e-05	0.000202935	Coding_5UTR	13	42188900	42189283	42189205	-	383	CST3
TFE22190	1.29807	4.16956	1.19899	3.47757	0.000505975	0.00266263	Unannotated	13	42700495	42700751	42700667	+	256	N/A
TFE22412	6.65995	3.6043	0.714135	5.04708	4.48623e-07	5.68797e-06	Coding_5UTR	13	47039747	47040125	47039961	+	378	PRNP
TFE22413	2.39078	3.12482	1.11582	2.80046	0.00510291	0.0182939	Coding_3UTR	13	47057687	47058118	47057870	+	431	PRNP
TFE22724	117.467	1.48417	0.413447	3.58974	0.000331014	0.00185746	Coding_upstream	13	52666429	52666615	52666528	+	186	SNRPB
TFE22725	10.4635	1.71692	0.590236	2.90887	0.00362732	0.0138217	Coding_CDS	13	52671176	52671266	52671223	+	90	SNRPB
TFE22728	11.7771	1.55982	0.417053	3.7401	0.000183945	0.00112658	Unannotated	13	52981958	52982875	52982281	-	917	N/A
TFE22729	108.274	1.9576	0.246524	7.9408	2.00885e-15	1.63952e-13	Noncoding_1st-exon	13	52982225	52985831	52983721	+	3606	ENSBTAG00000060955
TFE22734	1.69813	3.214	0.921431	3.48805	0.00048655	0.00257585	Intron	13	53021542	53021623	53021618	-	81	STK35
TFE23214	2.21062	4.59652	0.955763	4.80927	1.51485e-06	1.68915e-05	Unannotated	13	59364243	59364658	59364658	-	415	N/A
TFE23216	1.24966	4.32909	1.09632	3.94873	7.8566e-05	0.000540599	Unannotated	13	59365518	59365597	59365520	+	79	N/A
TFE23217	25.6097	2.11427	0.357645	5.91165	3.38692e-09	7.08447e-08	Coding_3UTR	13	59366383	59366785	59366688	-	402	TFAP2C
TFE23218	3.28734	3.96908	0.838307	4.73464	2.19446e-06	2.34545e-05	Coding_CDS	13	59371298	59371417	59371344	-	119	TFAP2C
TFE23219	1.47438	3.4415	0.997436	3.45035	0.000559863	0.00289948	Coding_CDS	13	59372009	59372330	59372087	-	321	TFAP2C
TFE23220	3.84307	4.05395	0.821603	4.9342	8.04787e-07	9.58683e-06	Coding_CDS	13	59373575	59374047	59373874	-	472	TFAP2C
TFE23221	12.9586	3.68234	0.511395	7.20057	5.99617e-13	2.82177e-11	Coding_5UTR	13	59374280	59374538	59374470	-	258	TFAP2C
TFE23332	2.29252	3.39506	1.15657	2.93546	0.00333048	0.0129035	Coding_5UTR	13	61041128	61041432	61041160	+	304	DEFB123
TFE23342	2.03106	3.52261	0.929319	3.79053	0.000150325	0.000945947	Coding_upstream	13	61180645	61180751	61180671	+	106	ID1
TFE23474	1.01141	3.74431	1.28006	2.9251	0.00344348	0.0132532	Unannotated	13	62708921	62709029	62709005	-	108	N/A
TFE23534	2.30906	2.77768	1.05833	2.62458	0.00867562	0.0282088	Unannotated	13	63439847	63439949	63439949	-	102	N/A
TFE23558	6.3396	2.1481	0.783608	2.74129	0.00611986	0.0212412	Coding_upstream	13	63799940	63800274	63800273	-	334	ENSBTAG00000065446
TFE23680	2.69226	1.92709	0.806567	2.38925	0.016883	0.0481575	Unannotated	13	64544782	64545213	64545074	-	431	N/A
TFE23684	6.96041	3.38524	0.659147	5.13579	2.80968e-07	3.73073e-06	Coding_CDS	13	64549956	64550175	64550088	-	219	EIF6
TFE23758	91.0012	0.854216	0.240543	3.5512	0.000383482	0.00210217	Unannotated	13	64934464	64935213	64934886	-	749	N/A
TFE23760	1.98712	3.07103	0.948647	3.23728	0.00120677	0.00553286	Coding_upstream	13	64955169	64955855	64955677	+	686	PHF20
TFE23949	1.25069	3.72468	0.931884	3.99693	6.41684e-05	0.000454507	Unannotated	13	66659174	66659318	66659316	-	144	N/A
TFE23993	3.34212	2.69363	1.09816	2.45285	0.0141728	0.0418573	Unannotated	13	67321624	67322155	67321753	-	531	N/A
TFE23994	1.15677	2.89846	1.22087	2.37409	0.0175921	0.0497505	Unannotated	13	67325821	67325885	67325884	-	64	N/A
TFE24052	0.963439	3.25843	1.09273	2.98193	0.00286441	0.0114017	Unannotated	13	67872425	67872582	67872458	+	157	N/A
TFE24206	1.26764	3.32405	1.19485	2.78199	0.0054027	0.0191758	Unannotated	13	72055904	72055995	72055989	-	91	N/A
TFE24207	41.0694	0.917525	0.352222	2.60496	0.0091884	0.0295418	Coding_5UTR	13	72096629	72096974	72096729	+	345	SRSF6
TFE24211	6.21929	2.19543	0.748279	2.93397	0.00334658	0.0129554	Coding_3UTR	13	72100261	72100437	72100269	+	176	SRSF6
TFE24441	32.6453	1.23208	0.329727	3.73668	0.000186466	0.00113931	Coding_5UTR	13	74717142	74717626	74717177	-	484	ZNF335
TFE24473	8.61773	1.59422	0.498972	3.19501	0.00139828	0.00626624	Coding_5UTR	13	74842303	74842519	74842395	+	216	CD40
TFE24476	3.38877	2.1878	0.810548	2.69917	0.00695135	0.0235414	Intron	13	74847540	74848295	74848158	+	755	CD40
TFE24730	32.0446	2.79488	0.469682	5.95058	2.67197e-09	5.6981e-08	Noncoding_upstream	13	77375434	77375658	77375561	+	224	SNORD12C
TFE24731	83.1069	2.05027	0.397637	5.15612	2.52118e-07	3.39244e-06	Unannotated	13	77375987	77376207	77376009	+	220	N/A
TFE24787	96.8331	2.83263	0.350326	8.0857	6.18062e-16	5.52637e-14	Coding_upstream	13	78036362	78036614	78036441	+	252	SNAI1
TFE24978	1.06314	2.98142	1.15727	2.57626	0.00998765	0.031632	Unannotated	13	81114135	81114603	81114183	+	468	N/A
TFE24980	1.22085	3.78275	0.98784	3.82931	0.000128503	0.000827245	Intron	13	81118856	81119189	81119186	-	333	ZNF217
TFE24988	2.18552	4.03615	0.835845	4.82883	1.37338e-06	1.54885e-05	Unannotated	13	81141637	81141849	81141722	-	212	N/A
TFE25009	0.851521	3.19076	1.172	2.72249	0.00647923	0.0222581	Intron	13	82034359	82034545	82034379	+	186	DOK5
TFE25358	1.40495	2.71819	1.0907	2.49214	0.0126977	0.0383711	Unannotated	14	1227123	1227318	1227242	+	195	N/A
TFE25704	1.3185	2.90463	1.16685	2.48929	0.0127997	0.0386252	Unannotated	14	10394112	10394556	10394293	-	444	N/A
TFE25767	1.1756	3.83217	1.14431	3.34891	0.000811311	0.00395163	Coding_5UTR	14	12658278	12658943	12658366	-	665	MYC
TFE26333	5.31603	2.49154	0.630047	3.95453	7.66848e-05	0.000529114	Coding_5UTR	14	27203140	27203532	27203439	-	392	ASPH
TFE26355	1.34527	3.22828	1.04012	3.10377	0.00191074	0.00814296	Noncoding_1st-exon	14	29127204	29127614	29127324	+	410	ENSBTAG00000067079
TFE26450	14.2429	2.97078	0.383465	7.7472	9.39394e-15	6.60372e-13	Coding_CDS	14	31133971	31134231	31134189	-	260	TCF24
TFE26558	0.880243	3.77659	1.29686	2.9121	0.00359012	0.0137074	Coding_CDS	14	33803579	33803657	33803615	-	78	PRDM14
TFE26639	6.93927	2.50197	0.582935	4.29203	1.77047e-05	0.000148576	Intron	14	36627011	36627327	36627014	-	316	ENSBTAG00000020139
TFE26665	2.02813	3.26206	0.889388	3.66776	0.000244682	0.00143581	Unannotated	14	37220737	37221029	37220904	-	292	N/A
TFE26700	2.14315	3.71277	1.11863	3.31903	0.000903322	0.00433375	Unannotated	14	38945770	38945849	38945847	-	79	N/A
TFE26702	1.58385	5.02704	1.31022	3.83678	0.00012466	0.000804912	Unannotated	14	38952894	38953052	38953040	-	158	N/A
TFE26738	3.18893	3.93055	1.14964	3.41893	0.00062868	0.00319458	Unannotated	14	41775304	41775398	41775397	-	94	N/A
TFE26780	1.83173	4.10894	0.940271	4.36996	1.24271e-05	0.000108801	Unannotated	14	43680872	43681287	43681161	-	415	N/A
TFE26784	1.73696	2.25479	0.82913	2.71946	0.00653887	0.0224185	Unannotated	14	43701984	43702662	43702060	-	678	N/A
TFE26894	1.41679	3.19282	0.993491	3.21374	0.0013102	0.00592903	Unannotated	14	47575597	47575676	47575674	-	79	N/A
TFE26895	1.1922	3.9757	1.01062	3.93394	8.35652e-05	0.000570277	Unannotated	14	47582362	47582444	47582441	-	82	N/A
TFE26900	2.75352	4.21819	0.921962	4.57523	4.757e-06	4.67409e-05	Unannotated	14	47665303	47665405	47665405	-	102	N/A
TFE27176	14.4826	2.87516	0.505953	5.68266	1.32613e-08	2.445e-07	Coding_upstream	14	61770337	61770556	61770393	+	219	KLF10
TFE27178	7.542	2.10478	0.538267	3.91029	9.21848e-05	0.000619673	Coding_3UTR	14	61774902	61776505	61776189	+	1603	KLF10
TFE27307	1.05552	3.31055	1.05982	3.1237	0.00178593	0.00768686	Coding_5UTR	14	64211492	64211568	64211524	-	76	SPAG1
TFE27309	61.9922	1.80724	0.30559	5.91393	3.34045e-09	7.00236e-08	Coding_CDS	14	64220502	64220708	64220621	-	206	POLR2K
TFE27516	8.34024	2.3181	0.550755	4.20896	2.56548e-05	0.000205049	Coding_5UTR	14	69448089	69448209	69448175	+	120	CCNE2
TFE27645	0.903343	3.73301	1.33332	2.79978	0.00511367	0.0183294	Unannotated	14	73319689	73319859	73319784	+	170	N/A
TFE27647	0.864983	3.91009	1.24948	3.12937	0.00175182	0.0075667	Intron	14	73322081	73322566	73322566	-	485	OTUD6B
TFE27649	7.84503	2.15531	0.492104	4.37979	1.18796e-05	0.000104507	Coding_CDS	14	73327105	73327167	73327116	-	62	OTUD6B
TFE27755	1.80347	3.40698	0.886289	3.8441	0.000120996	0.000785075	Unannotated	14	76866592	76866691	76866643	-	99	N/A
TFE27764	37.4143	1.3584	0.335526	4.04857	5.15313e-05	0.000375679	Coding_upstream	14	77391372	77391749	77391677	+	377	RBIS
TFE27976	9.86009	1.37916	0.406078	3.3963	0.000683036	0.00342639	Coding_upstream	15	1508902	1508977	1508905	+	75	ANKRD49
TFE28160	1.95834	2.01962	0.721501	2.79919	0.00512306	0.0183588	Coding_5UTR	15	13851477	13851950	13851907	-	473	JRKL
TFE28220	17.8673	3.91084	0.401117	9.74987	1.847e-22	5.96725e-20	Unannotated	15	15400651	15400795	15400775	-	144	N/A
TFE28222	35.2953	4.20189	0.308147	13.636	2.44706e-42	6.10335e-39	Unannotated	15	15410519	15410627	15410607	-	108	N/A
TFE28223	1.31264	3.37552	1.12846	2.99126	0.00277833	0.0111192	Unannotated	15	15417604	15418480	15418090	-	876	N/A
TFE28285	0.754512	3.30173	1.05398	3.13264	0.00173245	0.00749965	Unannotated	15	17592953	17593165	17593141	-	212	N/A
TFE28407	3.14251	3.14413	0.828125	3.79669	0.000146643	0.00092595	Unannotated	15	21350564	21350651	21350574	+	87	N/A
TFE28511	21.1415	2.64554	0.619784	4.26849	1.968e-05	0.0001629	Coding_5UTR	15	22501371	22501587	22501532	-	216	IL18
TFE28514	7.32921	3.98824	0.751396	5.30778	1.10969e-07	1.6277e-06	Coding_upstream	15	22513039	22513243	22513084	+	204	BCO2
TFE28625	0.815314	3.65601	1.33315	2.74239	0.00609942	0.0211816	Intron	15	24924148	24924247	24924154	+	99	RBM7
TFE28652	0.925722	3.36494	1.15484	2.91378	0.00357086	0.0136457	Unannotated	15	26057150	26057341	26057265	+	191	N/A
TFE28656	1.28849	3.56576	1.02255	3.48711	0.000488262	0.00258359	Intron	15	26065846	26065939	26065938	-	93	CADM1
TFE28657	2.93844	3.10345	0.754084	4.11552	3.86308e-05	0.000292115	Intron	15	26066106	26066298	26066182	-	192	CADM1
TFE28658	20.3048	3.01979	0.324241	9.31342	1.23776e-20	2.80651e-18	Coding_5UTR	15	26070903	26071298	26071057	-	395	CADM1
TFE28671	0.95309	4.29675	1.42337	3.01872	0.00253842	0.0103155	Unannotated	15	26698834	26698959	26698945	-	125	N/A
TFE29022	821.949	1.52925	0.279289	5.4755	4.36266e-08	7.05105e-07	Coding_upstream	15	29590021	29590486	29590416	-	465	RPS25
TFE29227	1.48739	2.90412	0.975334	2.97757	0.00290546	0.0115356	Unannotated	15	31070109	31070265	31070265	-	156	N/A
TFE29538	10.1389	2.4148	0.819167	2.94787	0.00319968	0.0124836	Coding_5UTR	15	38213727	38213920	38213865	+	193	PSMA1
TFE29826	4.29234	3.12465	0.790294	3.95378	7.69254e-05	0.000530657	Unannotated	15	43060446	43060776	43060545	+	330	N/A
TFE29841	7.68388	1.9003	0.766937	2.47778	0.0132202	0.039639	Unannotated	15	43189170	43191390	43190660	-	2220	N/A
TFE29856	24.3154	2.0237	0.522653	3.87197	0.000107958	0.00071264	Coding_5UTR	15	43311066	43311562	43311296	+	496	TMEM41B
TFE30038	8.10114	3.28443	0.815812	4.02597	5.67421e-05	0.000407944	Intron	15	46277234	46277559	46277341	+	325	ENSBTAG00000037937
TFE30040	2.84723	3.11667	1.18506	2.62997	0.00853933	0.027844	Intron	15	46278257	46278812	46278262	+	555	ENSBTAG00000037937
TFE30041	76.0646	2.29019	0.294477	7.77713	7.41888e-15	5.34794e-13	Coding_5UTR	15	46383467	46383825	46383607	+	358	MRPL17
TFE30074	15.2123	2.37956	0.667443	3.56519	0.000363586	0.00200913	Coding_CDS	15	46566552	46566703	46566614	-	151	TIMM10B
TFE30164	3.94887	2.48167	0.622721	3.9852	6.74235e-05	0.000474131	Unannotated	15	50694934	50695080	50695079	-	146	N/A
TFE30165	6.34568	2.29873	0.590298	3.89419	9.85291e-05	0.000657263	Unannotated	15	50728474	50729420	50728712	+	946	N/A
TFE30167	7.20506	2.86253	0.529749	5.40356	6.53296e-08	1.01407e-06	Intron	15	50734440	50735123	50734496	+	683	ENSBTAG00000068920
TFE30168	2.5641	3.28229	0.82977	3.95566	7.63233e-05	0.000527086	Unannotated	15	50735410	50735487	50735413	+	77	N/A
TFE30169	1.73773	3.41741	1.15379	2.96191	0.00305735	0.0120178	Intron	15	50740989	50741362	50741045	+	373	ENSBTAG00000065232
TFE30173	28.3413	3.3754	0.39532	8.5384	1.36092e-17	1.66064e-15	Intron	15	50814794	50815974	50815914	-	1180	ENSBTAG00000068122
TFE30175	23.2949	3.12428	0.385998	8.09403	5.77235e-16	5.21636e-14	Unannotated	15	50840381	50840508	50840413	+	127	N/A
TFE30178	5.36955	2.00651	0.581556	3.45025	0.000560071	0.00290031	Noncoding_other-exon	15	50898426	50898741	50898666	-	315	ENSBTAG00000064818
TFE30179	13.3231	2.89866	0.475372	6.09767	1.07624e-09	2.5238e-08	Noncoding_upstream	15	50898930	50899183	50899140	-	253	ENSBTAG00000064818
TFE30289	38.0064	3.20939	0.605018	5.30462	1.12909e-07	1.65265e-06	Intron	15	51800113	51800343	51800148	+	230	ENSBTAG00000021007
TFE30381	4.35437	3.12026	0.711673	4.38441	1.16302e-05	0.000102645	Noncoding_1st-exon	15	52350714	52351295	52351248	-	581	ENSBTAG00000060398
TFE30591	0.8463	3.50382	1.45933	2.40098	0.0163511	0.0469302	Intron	15	54609039	54609178	54609132	-	139	KLHL35
TFE30642	3.97134	1.48416	0.604196	2.45643	0.0140325	0.0415335	Coding_upstream	15	55791071	55791634	55791453	-	563	THAP12
TFE30800	143.089	1.03651	0.398037	2.60407	0.00921253	0.0296029	Coding_upstream	15	61047512	61047742	61047693	+	230	ARL14EP
TFE30922	11.9756	4.80187	0.659194	7.28447	3.22941e-13	1.62262e-11	Unannotated	15	63881562	63881976	63881831	+	414	N/A
TFE30929	2.91499	2.27471	0.859988	2.64505	0.00816779	0.0268757	Unannotated	15	63949890	63949982	63949966	-	92	N/A
TFE30936	1.11991	3.86023	1.04173	3.7056	0.000210887	0.0012667	Unannotated	15	63966130	63966222	63966206	-	92	N/A
TFE30937	1.47341	4.2454	1.12724	3.7662	0.00016575	0.00102899	Unannotated	15	63966540	63966628	63966618	-	88	N/A
TFE30976	0.944511	3.77561	1.20631	3.12989	0.00174869	0.00755634	Unannotated	15	64659588	64659790	64659594	+	202	N/A
TFE31220	0.843727	3.05869	1.20475	2.53886	0.0111213	0.0344866	Intron	15	73780921	73781164	73781025	-	243	ENSBTAG00000056286
TFE31747	16.638	1.27378	0.470305	2.7084	0.00676075	0.023026	Coding_3UTR	15	80932334	80932549	80932470	-	215	MED19
TFE31836	0.810388	3.13053	1.20344	2.60132	0.00928665	0.0297949	Unannotated	15	82859855	82859975	82859869	+	120	N/A
TFE31846	2.32676	3.87205	1.18131	3.27775	0.00104636	0.00490232	Unannotated	15	83020023	83020447	83020368	-	424	N/A
TFE32038	2.5757	2.38105	0.916995	2.59658	0.00941567	0.0301249	Unannotated	16	1598317	1598912	1598645	-	595	N/A
TFE32365	13.5398	1.01372	0.341189	2.97115	0.00296686	0.0117249	Coding_upstream	16	4423549	4423766	4423661	+	217	DYRK3
TFE32384	2.78616	2.21201	0.817621	2.70542	0.00682182	0.0231998	Coding_CDS	16	4871538	4872080	4871571	-	542	YOD1
TFE32396	3.29922	3.58376	0.943557	3.79814	0.000145787	0.00092111	Intron	16	4897269	4897474	4897334	+	205	PFKFB2
TFE32458	16.0618	2.75301	0.489855	5.62005	1.90899e-08	3.3797e-07	Coding_5UTR	16	12146628	12146831	12146703	+	203	GLRX2
TFE32459	4.95595	3.25935	0.841425	3.8736	0.000107238	0.000708564	Coding_CDS	16	12155209	12155380	12155308	+	171	GLRX2
TFE32496	0.913256	4.01982	1.47431	2.72657	0.00639967	0.0220369	Unannotated	16	15659417	15659694	15659683	-	277	N/A
TFE32683	11.2605	3.64701	0.513183	7.10664	1.18899e-12	5.27472e-11	Unannotated	16	24351182	24351927	24351299	-	745	N/A
TFE32791	1.13854	2.64741	1.04269	2.53901	0.0111168	0.034476	Intron	16	27368545	27368703	27368685	-	158	NVL
TFE32836	10.6256	1.82339	0.471521	3.86705	0.000110162	0.000725345	Coding_5UTR	16	28472719	28472903	28472804	-	184	LBR
TFE32889	3.10806	2.18284	0.755183	2.89048	0.0038466	0.0145021	Coding_CDS	16	28946663	28946752	28946693	-	89	PYCR2
TFE32894	21.788	2.44214	0.379586	6.43371	1.24528e-10	3.54558e-09	Coding_upstream	16	28949216	28949590	28949446	-	374	PYCR2
TFE32898	37.2046	1.07493	0.289825	3.70888	0.000208181	0.00125274	Coding_CDS	16	29005322	29005446	29005445	-	124	SDE2
TFE33113	4.10545	3.80727	1.04282	3.65094	0.00026128	0.00151875	Coding_upstream	16	32572879	32573183	32573169	-	304	DESI2
TFE33185	35.7889	3.79733	0.401094	9.46745	2.86769e-21	7.26879e-19	Intron	16	34910047	34910328	34910207	-	281	BECN2
TFE33199	21.5394	2.94534	0.342197	8.60713	7.49106e-18	9.55209e-16	Coding_5UTR	16	35138303	35138773	35138398	+	470	CHML
TFE33638	1.13075	4.46167	1.38061	3.23166	0.00123075	0.00562254	Unannotated	16	42521899	42522007	42521918	+	108	N/A
TFE33819	2.0525	3.52082	0.996117	3.53454	0.000408479	0.00221803	Unannotated	16	43927420	43927532	43927428	+	112	N/A
TFE33820	33.3981	1.1956	0.33856	3.53143	0.000413323	0.00224147	Coding_5UTR	16	43946457	43946845	43946728	-	388	SLC25A33
TFE34383	1.03941	3.26176	1.23972	2.63104	0.00851241	0.0277703	Unannotated	16	51878453	51878529	51878454	+	76	N/A
TFE34480	0.805204	3.02862	1.23428	2.45376	0.0141372	0.0417757	Unannotated	16	53923109	53923374	53923169	-	265	N/A
TFE34481	0.819812	3.21886	1.16355	2.76642	0.00566753	0.0199398	Unannotated	16	53924069	53924164	53924147	-	95	N/A
TFE34492	6.03432	1.92758	0.645364	2.98682	0.00281897	0.0112495	Unannotated	16	54221657	54221959	54221928	-	302	N/A
TFE34494	4.75381	4.26355	0.738759	5.77123	7.86949e-09	1.52106e-07	Unannotated	16	54229382	54229550	54229432	-	168	N/A
TFE34496	10.4247	3.10137	0.456343	6.79614	1.0746e-11	3.88439e-10	Unannotated	16	54230813	54230983	54230944	-	170	N/A
TFE34497	11.2617	3.93117	0.560015	7.01976	2.22256e-12	9.33864e-11	Unannotated	16	54241423	54241526	54241473	-	103	N/A
TFE34498	11.3795	2.7325	0.548893	4.9782	6.41788e-07	7.84151e-06	Unannotated	16	54242530	54242645	54242632	-	115	N/A
TFE34501	55.0941	3.17949	0.355806	8.93601	4.0348e-19	6.7813e-17	Unannotated	16	54284950	54285094	54284996	+	144	N/A
TFE34502	5.74599	3.71992	0.64893	5.7324	9.90185e-09	1.8818e-07	Unannotated	16	54286103	54286155	54286106	+	52	N/A
TFE34503	5.35709	4.47193	0.76802	5.82268	5.79125e-09	1.15259e-07	Unannotated	16	54286949	54287083	54286965	+	134	N/A
TFE34504	20.5963	2.8529	0.37173	7.67464	1.65889e-14	1.09691e-12	Unannotated	16	54296193	54296457	54296212	+	264	N/A
TFE34505	10.4278	3.67154	0.532094	6.90017	5.19415e-12	2.0129e-10	Unannotated	16	54297619	54297994	54297945	+	375	N/A
TFE34506	1.03321	3.67798	1.01562	3.62142	0.00029299	0.00167192	Unannotated	16	54298966	54299000	54298981	+	34	N/A
TFE34507	9.24317	3.48594	0.532003	6.55248	5.65889e-11	1.73223e-09	Intron	16	54300722	54300873	54300724	+	151	ENSBTAG00000054475
TFE34508	1.35893	4.06506	1.09624	3.70818	0.000208751	0.00125545	Intron	16	54301411	54301488	54301413	+	77	ENSBTAG00000054475
TFE34510	2.84183	5.01201	0.956229	5.24143	1.59333e-07	2.24673e-06	Unannotated	16	54330517	54330636	54330557	+	119	N/A
TFE34512	2.42705	4.70944	1.19688	3.93475	8.32844e-05	0.000568672	Unannotated	16	54375802	54376113	54375887	-	311	N/A
TFE34513	20.3839	3.35498	0.558133	6.01107	1.84308e-09	4.1044e-08	Unannotated	16	54376844	54376957	54376925	-	113	N/A
TFE34517	26.8816	3.65997	0.381884	9.58399	9.33673e-22	2.69529e-19	Unannotated	16	54479103	54479203	54479173	-	100	N/A
TFE34518	5.49668	3.30796	0.557735	5.93106	3.00983e-09	6.36402e-08	Coding_CDS	16	54516896	54517058	54516981	-	162	ENSBTAG00000052938
TFE34519	14.738	3.61553	0.416823	8.67401	4.17179e-18	5.54643e-16	Intron	16	54518530	54518635	54518614	-	105	ENSBTAG00000052938
TFE34522	0.788637	3.87409	1.28435	3.01639	0.00255801	0.0103788	Unannotated	16	54546734	54546902	54546811	-	168	N/A
TFE34523	6.20114	2.74719	0.585242	4.69411	2.67772e-06	2.80239e-05	Coding_5UTR	16	54564870	54564992	54564910	+	122	ENSBTAG00000051639
TFE34524	2.29262	2.87468	0.904075	3.1797	0.00147429	0.00654152	Coding_CDS	16	54565812	54566017	54565813	+	205	ENSBTAG00000051639
TFE34525	1.19432	3.63853	1.1637	3.12669	0.00176788	0.00762288	Coding_CDS	16	54566835	54567034	54566995	+	199	ENSBTAG00000051639
TFE34526	4.61408	3.107	0.741248	4.19158	2.77017e-05	0.000218952	Unannotated	16	54585861	54585982	54585891	+	121	N/A
TFE34527	2.45734	4.20924	0.992749	4.23999	2.23533e-05	0.000181937	Unannotated	16	54586787	54587164	54587115	+	377	N/A
TFE34530	41.4041	4.33932	0.352376	12.3145	7.5721e-35	1.07307e-31	Unannotated	16	54636723	54636861	54636777	+	138	N/A
TFE34531	8.14564	3.37924	0.479486	7.04763	1.81996e-12	7.76742e-11	Unannotated	16	54638327	54638436	54638353	+	109	N/A
TFE34532	1.37226	3.8382	0.95472	4.02023	5.81405e-05	0.000416749	Unannotated	16	54639360	54639596	54639429	+	236	N/A
TFE34533	1.16483	3.59179	1.19204	3.01315	0.00258555	0.0104715	Coding_CDS	16	54660795	54661202	54660850	-	407	ENSBTAG00000012389
TFE34534	25.1804	2.8303	0.50114	5.64773	1.62582e-08	2.92995e-07	Intron	16	54661688	54661978	54661923	-	290	ENSBTAG00000012389
TFE34539	1.39632	3.22677	1.19034	2.7108	0.00671217	0.0228993	Unannotated	16	54706952	54707408	54707030	-	456	N/A
TFE34541	1.28988	3.13893	1.11146	2.82414	0.00474084	0.0171976	Unannotated	16	54717927	54718106	54718021	-	179	N/A
TFE34581	14.4651	2.48415	0.460693	5.3922	6.96007e-08	1.07042e-06	Noncoding_1st-exon	16	55238102	55238237	55238152	-	135	ENSBTAG00000050891
TFE34637	223.349	0.938806	0.224457	4.18256	2.88246e-05	0.000226478	Coding_upstream	16	56231459	56231981	56231700	+	522	CACYBP
TFE34639	6.53306	2.19684	0.614843	3.57301	0.000352896	0.00195909	Coding_CDS	16	56240551	56240594	56240555	+	43	CACYBP
TFE35012	2.73703	2.43378	0.749086	3.249	0.00115811	0.00534551	Coding_upstream	16	62209113	62209283	62209120	+	170	IER5
TFE35013	4.6933	3.10173	0.843557	3.67697	0.000236021	0.00139285	Coding_3UTR	16	62211126	62211288	62211187	+	162	IER5
TFE35103	14.3877	2.22454	0.568798	3.91095	9.19347e-05	0.000618192	Coding_5UTR	16	63896636	63896803	63896686	+	167	DHX9
TFE35124	17.7059	1.34671	0.498126	2.70355	0.00686022	0.02331	Coding_CDS	16	63936977	63937452	63937316	+	475	DHX9
TFE35436	2.7257	4.00317	1.02564	3.90311	9.49627e-05	0.000636289	Unannotated	16	68810397	68810568	68810410	+	171	N/A
TFE35555	6.51991	1.80831	0.721787	2.50532	0.0122341	0.0372393	Coding_3UTR	16	70924515	70925948	70925375	-	1433	ATF3
TFE35572	6.45099	1.76717	0.724108	2.44047	0.014668	0.0430121	Coding_3UTR	16	71180689	71181283	71181021	-	594	PPP2R5A
TFE35618	3.84968	3.20639	0.829118	3.86723	0.000110077	0.00072502	Unannotated	16	71671050	71671161	71671140	-	111	N/A
TFE35999	3.8949	2.87982	0.588096	4.89685	9.73859e-07	1.13801e-05	Unannotated	16	79632610	79632817	79632695	+	207	N/A
TFE36023	9.75664	1.60271	0.572133	2.80129	0.00508992	0.0182516	Coding_3UTR	16	79865334	79865629	79865412	+	295	CYB5R1
TFE36056	1.76249	3.08378	1.05452	2.92434	0.00345186	0.0132772	Unannotated	16	80013513	80013853	80013818	-	340	N/A
TFE36061	4.18034	2.52631	0.84687	2.98312	0.00285326	0.0113631	Coding_3UTR	16	80022868	80023476	80022966	+	608	KDM5B
TFE36218	3.68026	3.08506	0.710654	4.34116	1.4173e-05	0.00012225	Intron	17	2922134	2922292	2922151	+	158	PLRG1
TFE36292	2.80356	3.09527	0.841338	3.67899	0.000234163	0.00138332	Unannotated	17	4447149	4447269	4447246	-	120	N/A
TFE36541	2.51438	5.41341	1.07531	5.03426	4.79694e-07	6.04259e-06	Intron	17	11370862	11370956	11370866	+	94	TTC29
TFE36542	0.967009	3.38304	1.16407	2.90621	0.00365833	0.0139237	Coding_CDS	17	11371383	11371615	11371533	+	232	TTC29
TFE36730	0.82026	4.06895	1.66575	2.44271	0.0145775	0.0428191	Unannotated	17	17339363	17339422	17339392	-	59	N/A
TFE37003	2.70187	2.35581	0.73204	3.21814	0.00129023	0.00585099	Unannotated	17	32295178	32295274	32295270	-	96	N/A
TFE37006	6.31254	4.19739	0.648727	6.4702	9.78742e-11	2.84913e-09	Unannotated	17	33129767	33130065	33129804	+	298	N/A
TFE37007	1.10216	4.46085	1.07713	4.14141	3.45178e-05	0.000264836	Coding_CDS	17	33132056	33132510	33132477	+	454	ANKRD50
TFE37010	5.61908	3.77141	0.644465	5.852	4.85693e-09	9.84235e-08	Coding_CDS	17	33162404	33165965	33164166	+	3561	ANKRD50
TFE37039	6.59349	2.51374	0.623091	4.03432	5.47616e-05	0.000395805	Coding_5UTR	17	34747024	34747233	34747144	+	209	NUDT6
TFE37417	2.3459	3.38724	0.865391	3.91411	9.07375e-05	0.000611131	Coding_CDS	17	45321066	45321081	45321080	-	15	SFSWAP
TFE37423	16.9086	1.74957	0.321234	5.44641	5.13977e-08	8.16107e-07	Coding_5UTR	17	45360568	45360967	45360898	-	399	SFSWAP
TFE37424	1.64176	3.60092	0.941653	3.82404	0.00013128	0.000842861	Noncoding_upstream	17	45361014	45361157	45361040	+	143	ENSBTAG00000064880
TFE37508	3.68977	4.11902	0.722078	5.7044	1.16756e-08	2.18625e-07	Unannotated	17	49427690	49427936	49427870	-	246	N/A
TFE37697	9.82788	1.12071	0.407278	2.7517	0.00592876	0.0206803	Unannotated	17	52161237	52161586	52161318	+	349	N/A
TFE37699	0.845454	3.41853	1.09169	3.13141	0.00173971	0.00752431	Unannotated	17	52161890	52161968	52161891	+	78	N/A
TFE37819	8.61004	1.79012	0.492415	3.6354	0.000277553	0.00159713	Coding_upstream	17	52762008	52762232	52762114	-	224	ENSBTAG00000032433
TFE37860	86.3423	0.616607	0.230158	2.67906	0.00738295	0.0247238	Coding_upstream	17	52924933	52925169	52924972	+	236	RSRC2
TFE37864	3.00876	3.84188	1.06456	3.60889	0.000307507	0.00174407	Coding_CDS	17	52938338	52938557	52938453	+	219	RSRC2
TFE37866	1.97266	2.44903	0.809989	3.02354	0.00249839	0.0101793	Coding_CDS	17	52938927	52938991	52938930	+	64	RSRC2
TFE37908	25.7922	2.73272	0.486075	5.62202	1.88738e-08	3.34714e-07	Coding_5UTR	17	53156194	53156381	53156279	+	187	DIABLO
TFE37913	5.97053	1.97516	0.768282	2.57088	0.0101441	0.0320135	Coding_CDS	17	53173095	53173980	53173096	+	885	DIABLO
TFE37982	1.4203	3.85386	0.97979	3.93335	8.37692e-05	0.000571482	Noncoding_1st-exon	17	53500242	53500348	53500265	+	106	ENSBTAG00000048982
TFE38051	2.12927	3.14554	0.935508	3.36239	0.000772708	0.00379083	Intron	17	53907167	53907411	53907182	+	244	CAMKK2
TFE38076	4.20103	3.9616	0.858664	4.61367	3.95612e-06	3.9723e-05	Unannotated	17	54226306	54226434	54226406	-	128	N/A
TFE38097	76.0291	0.770148	0.281879	2.73219	0.00629146	0.0217303	Coding_upstream	17	54359685	54359952	54359814	-	267	GPN3
TFE38175	0.82614	3.21347	1.08857	2.95202	0.00315704	0.0123481	Unannotated	17	55244946	55245039	55244948	+	93	N/A
TFE38178	2.26436	2.72399	0.883497	3.08319	0.00204797	0.00863357	Unannotated	17	55267578	55267859	55267706	+	281	N/A
TFE38455	23.4837	1.4725	0.563793	2.61177	0.00900741	0.0290603	Unannotated	17	60088469	60089046	60088759	-	577	N/A
TFE38516	2.4309	3.38476	0.927217	3.65045	0.000261784	0.00152071	Coding_CDS	17	61030668	61030806	61030674	+	138	SDS
TFE38556	2.52498	4.69191	0.978516	4.79492	1.62737e-06	1.79821e-05	Coding_upstream	17	61225488	61225591	61225590	-	103	IQCD
TFE38574	4.25289	2.55426	0.971963	2.62793	0.00859051	0.0279816	Unannotated	17	61286242	61286665	61286328	-	423	N/A
TFE39238	0.917611	3.84941	1.28575	2.99391	0.00275425	0.0110386	Intron	17	66174525	66174698	66174691	-	173	TFIP11
TFE39434	15.7288	2.76947	0.502144	5.51529	3.48203e-08	5.75409e-07	Coding_5UTR	17	68886932	68887081	68886992	-	149	ZMAT5
TFE39538	8.71581	1.53295	0.43466	3.52678	0.00042064	0.00227422	Coding_5UTR	17	69623637	69624073	69623980	-	436	DUSP18
TFE39739	2.6317	2.87793	1.0814	2.6613	0.00778385	0.0258346	Unannotated	17	70999657	70999750	70999745	-	93	N/A
TFE39740	3.72737	3.28223	0.770693	4.2588	2.05528e-05	0.000169092	Unannotated	17	71005444	71005637	71005622	-	193	N/A
TFE39747	2.01445	3.92612	1.22927	3.19386	0.00140387	0.00628479	Unannotated	17	71027086	71027268	71027162	-	182	N/A
TFE39761	3.70815	4.394	0.966632	4.54568	5.47575e-06	5.30056e-05	Unannotated	17	71289773	71289878	71289861	-	105	N/A
TFE39763	1.59666	2.53942	0.913425	2.78011	0.00543409	0.0192718	Intron	17	71312181	71312407	71312213	+	226	ENSBTAG00000000170
TFE39821	6.09317	3.67448	0.810563	4.53324	5.80856e-06	5.58844e-05	Unannotated	17	71558919	71559129	71559028	-	210	N/A
TFE39852	1.21475	4.248	1.13252	3.75092	0.000176185	0.00108513	Intron	17	71784402	71785133	71784547	-	731	BCR
TFE39934	1.46801	3.67737	1.28139	2.86984	0.00410682	0.0152973	Unannotated	17	72208575	72208696	72208622	+	121	N/A
TFE39990	85.7576	1.27208	0.433725	2.93291	0.00335798	0.0129874	Coding_5UTR	17	72348480	72348666	72348555	-	186	TUBA3E
TFE40418	2.70967	2.66344	0.82046	3.24628	0.00116922	0.00538726	Unannotated	18	2366545	2366765	2366690	-	220	N/A
TFE40419	1.58573	2.81908	1.07692	2.61773	0.00885166	0.0286541	Unannotated	18	2366902	2366980	2366979	-	78	N/A
TFE40492	4.22312	2.05345	0.717096	2.86356	0.0041891	0.0155508	Intron	18	2928970	2929152	2929117	-	182	KARS1
TFE40546	10.0531	2.95417	0.452695	6.52574	6.76657e-11	2.03827e-09	Coding_5UTR	18	4950280	4950428	4950344	+	148	NUDT7
TFE40799	5.31027	1.61389	0.647199	2.49366	0.0126434	0.0382497	Coding_upstream	18	10819877	10820221	10820141	-	344	COTL1
TFE40939	29.4364	1.75349	0.319743	5.48405	4.15693e-08	6.7518e-07	Coding_CDS	18	13840611	13841270	13841082	+	659	ZC3H18
TFE41075	207.115	0.982205	0.377485	2.60197	0.00926891	0.0297485	Coding_5UTR	18	14490153	14490589	14490266	+	436	RPL13
TFE41220	45.7927	1.65832	0.283779	5.8437	5.10553e-09	1.02959e-07	Coding_upstream	18	15162758	15163285	15163089	-	527	C18H16orf87
TFE41282	1.24832	3.36381	1.40248	2.39847	0.0164638	0.0471904	Unannotated	18	16199165	16199244	16199168	+	79	N/A
TFE41303	3.32912	1.77301	0.617365	2.8719	0.0040801	0.0152211	Coding_3UTR	18	16772389	16772673	16772556	-	284	SIAH1
TFE41305	37.8833	1.84078	0.277059	6.64398	3.05331e-11	9.89018e-10	Coding_CDS	18	16772869	16773094	16773019	-	225	SIAH1
TFE41308	1.32973	4.09547	0.976259	4.19507	2.72788e-05	0.000216048	Unannotated	18	16779382	16779464	16779388	+	82	N/A
TFE41311	1.94867	2.90027	0.742871	3.90414	9.45615e-05	0.000633873	Unannotated	18	16793732	16794145	16793734	+	413	N/A
TFE41313	77.252	4.9853	0.264003	18.8835	1.55975e-79	2.43141e-75	Unannotated	18	16804113	16804303	16804258	-	190	N/A
TFE41315	2.26012	2.80771	0.755636	3.7157	0.000202646	0.00122463	Unannotated	18	16883013	16883394	16883083	+	381	N/A
TFE41337	5.92497	2.9442	0.551768	5.33595	9.5048e-08	1.41785e-06	Unannotated	18	17737205	17737983	17737711	-	778	N/A
TFE41338	5.74844	2.69735	0.586743	4.59716	4.28283e-06	4.25512e-05	Coding_CDS	18	17738434	17738832	17738709	-	398	CBLN1
TFE41340	1.81826	3.64083	0.99636	3.65413	0.000258055	0.0015031	Coding_CDS	18	17740394	17740699	17740510	-	305	CBLN1
TFE41535	9.82349	2.41803	0.613646	3.94042	8.13376e-05	0.000556721	Noncoding_1st-exon	18	23232530	23233219	23233190	-	689	ENSBTAG00000065604
TFE41537	1.59029	3.9419	0.923273	4.26948	1.95929e-05	0.000162351	Intron	18	23235943	23236068	23236006	+	125	IRX5
TFE41860	16.2419	1.1028	0.412961	2.67046	0.00757472	0.0252615	Coding_3UTR	18	25995051	25995400	25995169	-	349	CFAP20
TFE42078	34.4219	2.18466	0.321953	6.78563	1.15579e-11	4.15856e-10	Coding_5UTR	18	34587531	34587731	34587613	+	200	PDP2
TFE42079	1.45663	2.64039	1.05865	2.49412	0.0126272	0.0382118	Unannotated	18	34590748	34590824	34590823	-	76	N/A
TFE42081	3.80728	1.8862	0.772792	2.44076	0.0146565	0.0429945	Unannotated	18	34592320	34592587	34592403	-	267	N/A
TFE42159	3.98378	2.20236	0.745817	2.95295	0.00314753	0.0123187	Coding_CDS	18	34858484	34858921	34858805	-	437	FHOD1
TFE42233	1.06781	4.24035	1.38831	3.05431	0.00225576	0.00935336	Unannotated	18	35156252	35156328	35156327	-	76	N/A
TFE42238	1.96899	2.91181	0.885672	3.28768	0.00101017	0.00475848	Unannotated	18	35181692	35182140	35182140	-	448	N/A
TFE42384	8.51676	1.40202	0.412754	3.39674	0.000681946	0.00342147	Coding_3UTR	18	35672999	35673172	35673155	-	173	SLC7A6OS
TFE42385	3.24913	1.89363	0.683094	2.77213	0.00556902	0.0196542	Coding_CDS	18	35674070	35674191	35674166	-	121	SLC7A6OS
TFE42387	41.7445	1.23971	0.283641	4.37068	1.23858e-05	0.00010847	Coding_upstream	18	35680628	35680920	35680843	-	292	SLC7A6OS
TFE42547	0.932517	3.25486	1.20652	2.69772	0.00698166	0.0236222	Noncoding_1st-exon	18	36774707	36774790	36774715	+	83	ENSBTAG00000062405
TFE42788	2.59745	3.13091	0.96976	3.22854	0.00124425	0.0056759	Unannotated	18	40362294	40363492	40362297	+	1198	N/A
TFE42883	4.62938	3.10742	0.810163	3.83555	0.000125283	0.000808434	Intron	18	43144854	43144948	43144944	-	94	ANKRD27
TFE42886	0.844591	3.34538	1.35296	2.47264	0.0134118	0.0400843	Unannotated	18	43154230	43154506	43154322	+	276	N/A
TFE43044	4.80434	3.42336	1.06468	3.21539	0.00130268	0.00590013	Unannotated	18	45326583	45326784	45326680	-	201	N/A
TFE43045	3.37244	3.4872	1.20846	2.88565	0.00390603	0.014688	Unannotated	18	45334276	45334358	45334353	-	82	N/A
TFE43080	1.78636	2.64095	1.05962	2.49236	0.0126899	0.0383532	Intron	18	45866925	45867082	45866969	+	157	FXYD1
TFE43142	182.989	1.22069	0.388999	3.13804	0.00170083	0.00738433	Unannotated	18	46378398	46378567	46378496	+	169	N/A
TFE43202	1.4495	4.0634	0.94073	4.31941	1.56446e-05	0.000133284	Unannotated	18	46545855	46546078	46545929	+	223	N/A
TFE43281	2.20605	2.73167	1.1008	2.48152	0.0130824	0.0393024	Unannotated	18	46809156	46809434	46809330	+	278	N/A
TFE43357	12.304	1.30011	0.420779	3.08977	0.00200313	0.00847088	Coding_5UTR	18	47653373	47653651	47653508	+	278	ENSBTAG00000008502
TFE43532	45.3822	3.53666	0.264829	13.3545	1.11449e-40	2.3963e-37	Intron	18	48709766	48710195	48710159	-	429	ENSBTAG00000053706
TFE43533	20.655	3.89174	0.388201	10.0251	1.18278e-23	4.58083e-21	Coding_5UTR	18	48710413	48710593	48710458	-	180	ENSBTAG00000053706
TFE43534	1.56921	2.24663	0.855793	2.6252	0.00865973	0.028163	Unannotated	18	48724224	48724460	48724323	+	236	N/A
TFE43535	504.041	3.75997	0.171552	21.9174	1.77356e-106	1.10588e-101	Coding_5UTR	18	48724876	48724980	48724929	-	104	ENSBTAG00000049752
TFE43539	3.24614	3.82556	0.948842	4.03182	5.53468e-05	0.000399201	Intron	18	48759926	48760536	48760150	-	610	ENSBTAG00000068261
TFE43540	4.38292	3.15454	0.681474	4.629	3.67438e-06	3.71876e-05	Coding_CDS	18	48762935	48762995	48762977	-	60	ENSBTAG00000068261
TFE43541	1.80487	3.54953	1.06551	3.33128	0.000864461	0.00417235	Coding_CDS	18	48763108	48763217	48763149	-	109	ENSBTAG00000068261
TFE43542	140.991	2.88342	0.406979	7.08494	1.39109e-12	6.09438e-11	Coding_5UTR	18	48764026	48764144	48764078	-	118	ENSBTAG00000068261
TFE43543	3.28612	2.95146	0.711366	4.14901	3.33917e-05	0.000257272	Coding_CDS	18	48781467	48781521	48781509	-	54	ENSBTAG00000065671
TFE43544	4.76744	2.87628	0.63955	4.49735	6.88072e-06	6.48784e-05	Coding_CDS	18	48781910	48782204	48782004	-	294	ENSBTAG00000065671
TFE43545	11.2673	3.67398	0.582996	6.30189	2.94033e-10	7.78818e-09	Unannotated	18	48782515	48782605	48782567	-	90	N/A
TFE43578	9.92968	1.03764	0.358874	2.89137	0.00383568	0.014475	Coding_CDS	18	49087388	49087464	49087417	-	76	PAF1
TFE43579	1.76236	2.01269	0.825137	2.43922	0.0147191	0.0431314	Coding_CDS	18	49089566	49089635	49089592	-	69	PAF1
TFE43580	1.46535	2.91029	0.883284	3.29485	0.000984725	0.00465723	Coding_CDS	18	49089730	49089831	49089783	-	101	PAF1
TFE43584	50.8498	1.8699	0.360244	5.19065	2.09561e-07	2.86055e-06	Coding_upstream	18	49091907	49092257	49092012	+	350	MED29
TFE43634	66.0676	3.6784	0.231629	15.8805	8.64365e-57	4.89969e-53	Coding_5UTR	18	49330739	49330824	49330757	+	85	LEUTX
TFE43635	1.84082	3.33523	0.841349	3.96415	7.36571e-05	0.000511449	Coding_CDS	18	49335227	49335361	49335336	+	134	LEUTX
TFE43636	8.16871	2.88162	0.449019	6.41758	1.38457e-10	3.90474e-09	Coding_3UTR	18	49335731	49335828	49335756	+	97	LEUTX
TFE43637	18.1224	2.98806	0.326081	9.16356	5.0213e-20	9.84586e-18	Coding_3UTR	18	49336076	49337251	49336081	+	1175	LEUTX
TFE43638	2.61754	2.67388	0.833646	3.20745	0.00133918	0.00603958	Unannotated	18	49336421	49337001	49336804	-	580	N/A
TFE43732	20.3356	1.38731	0.424828	3.26557	0.00109243	0.00508908	Coding_3UTR	18	49764724	49765555	49764895	-	831	SERTAD1
TFE43734	14.8934	1.07135	0.394733	2.71411	0.00664539	0.022715	Coding_5UTR	18	49767492	49767677	49767618	-	185	SERTAD1
TFE43819	4.53505	4.06234	0.860744	4.71957	2.36346e-06	2.50972e-05	Unannotated	18	50073021	50073303	50073051	+	282	N/A
TFE43822	2.66376	3.31425	0.917591	3.6119	0.000303958	0.00172645	Unannotated	18	50138847	50139005	50138852	+	158	N/A
TFE44051	261.227	1.59219	0.392579	4.05573	4.99777e-05	0.000365979	Coding_upstream	18	51362693	51362783	51362728	-	90	RPS19
TFE44252	29.5859	2.32483	0.338193	6.87428	6.23048e-12	2.37757e-10	Coding_CDS	18	52749713	52750293	52750096	-	580	ZNF296
TFE44253	1.27915	2.86952	0.985191	2.91265	0.00358371	0.0136864	Coding_CDS	18	52752854	52752997	52752904	-	143	ZNF296
TFE44254	46.9399	3.67609	0.273107	13.4603	2.6793e-41	5.96662e-38	Coding_5UTR	18	52753244	52753687	52753624	-	443	ZNF296
TFE44255	1.27311	4.28254	1.16783	3.66709	0.000245324	0.00143903	Unannotated	18	52754442	52754483	52754482	-	41	N/A
TFE44261	1.74042	3.52537	0.973636	3.62083	0.000293662	0.00167514	Intron	18	52777369	52777556	52777370	+	187	PPP1R37
TFE44337	5.95179	2.223	0.604164	3.67946	0.00023373	0.00138116	Coding_3UTR	18	53087331	53087814	53087569	-	483	RTN2
TFE44342	4.42486	2.09709	0.552129	3.79819	0.000145758	0.000921019	Coding_upstream	18	53095779	53096033	53095997	-	254	RTN2
TFE44343	10.4044	1.61577	0.406215	3.97764	6.96037e-05	0.000487265	Coding_5UTR	18	53096225	53096716	53096314	+	491	PPM1N
TFE44440	1.48193	4.59409	1.56626	2.93315	0.00335543	0.0129826	Unannotated	18	53485078	53485221	53485080	+	143	N/A
TFE44442	3.11843	2.88654	0.799277	3.61143	0.00030451	0.00172911	Unannotated	18	53491596	53492258	53491750	+	662	N/A
TFE44470	3.49894	2.38251	0.765131	3.11386	0.00184659	0.00791028	Intron	18	53762467	53762684	53762629	-	217	GNG8
TFE44487	3.75048	4.06899	0.838437	4.85307	1.21566e-06	1.38753e-05	Unannotated	18	53814628	53815167	53814730	+	539	N/A
TFE44550	24.6567	0.689153	0.262755	2.62279	0.00872118	0.0283252	Coding_5UTR	18	54282790	54283687	54282902	+	897	INAFM1
TFE44646	19.8491	3.37669	0.343664	9.82556	8.73868e-23	2.96137e-20	Coding_3UTR	18	54684716	54685311	54684902	-	595	TPRX1
TFE44647	92.2581	3.44145	0.251155	13.7025	9.80823e-43	2.65905e-39	Coding_upstream	18	54686720	54686828	54686788	-	108	TPRX1
TFE44648	50.3304	4.01744	0.32556	12.3401	5.5073e-35	7.9861e-32	Coding_upstream	18	54725737	54725875	54725801	+	138	TPRX2
TFE44649	31.958	2.75151	0.251825	10.9263	8.62996e-28	5.84905e-25	Coding_5UTR	18	54726780	54727913	54727527	+	1133	TPRX2
TFE44804	2.77102	2.41835	0.671944	3.59903	0.000319405	0.00180204	Intron	18	55543355	55543626	55543535	-	271	GYS1
TFE44842	5.04763	2.21289	0.785254	2.81806	0.00483155	0.0174688	Coding_3UTR	18	55653134	55653316	55653162	+	182	PPFIA3
TFE44877	1.10973	3.11856	1.00368	3.10712	0.00188922	0.00806522	Coding_3UTR	18	55889140	55889275	55889223	-	135	SLC17A7
TFE44889	11.9496	1.84259	0.572749	3.2171	0.00129496	0.005869	Intron	18	55908933	55909372	55909247	-	439	PIH1D1
TFE44901	241.686	1.00154	0.317385	3.15561	0.00160165	0.00702019	Coding_5UTR	18	55950248	55950567	55950530	+	319	RPS11
TFE44916	5.2631	1.68616	0.616531	2.73491	0.00623973	0.0215875	Coding_3UTR	18	55989998	55990240	55990135	-	242	NOSIP
TFE44921	5.73971	2.26078	0.657451	3.4387	0.000584506	0.00300588	Coding_3UTR	18	56007785	56008435	56008307	+	650	PRRG2
TFE44936	1.47298	3.41394	1.29674	2.63271	0.0084706	0.0276619	Intron	18	56043779	56044178	56044163	-	399	RRAS
TFE44943	9.20535	1.65862	0.652589	2.54161	0.0110345	0.0342532	Coding_CDS	18	56062459	56062653	56062637	-	194	IRF3
TFE44945	13.1625	1.55506	0.554706	2.8034	0.00505667	0.0181532	Coding_CDS	18	56064363	56064711	56064642	-	348	IRF3
TFE44947	4.31042	2.51786	0.726837	3.46413	0.00053194	0.00277957	Intron	18	56066009	56066803	56066685	-	794	IRF3
TFE44953	13.647	2.47254	0.535453	4.61766	3.88087e-06	3.90996e-05	Coding_CDS	18	56072914	56073197	56072927	+	283	BCL2L12
TFE45092	3.145	3.54329	0.86695	4.08707	4.36854e-05	0.000325911	Unannotated	18	56491759	56492532	56491868	-	773	N/A
TFE45138	3.34467	2.96356	0.801776	3.69624	0.000218814	0.00130664	Intron	18	56746071	56746196	56746153	+	125	C18H19orf81
TFE45171	5.31077	3.33443	0.778586	4.28267	1.84662e-05	0.000154122	Coding_CDS	18	56939321	56939620	56939572	-	299	KLK5
TFE45256	1.21825	3.77292	1.53718	2.45444	0.0141104	0.0417124	Unannotated	18	57708401	57708646	57708413	+	245	N/A
TFE45329	1.40894	2.80643	1.08408	2.58878	0.00963168	0.0306869	Coding_3UTR	18	59180097	59180364	59180330	-	267	ENSBTAG00000067438:ENSBTAG00000059477
TFE45344	3.68022	2.67759	0.997033	2.68555	0.00724097	0.0243306	Intron	18	59304963	59305916	59305277	-	953	ENSBTAG00000050359
TFE45371	5.54247	2.20335	0.653362	3.37232	0.000745373	0.00368105	Coding_5UTR	18	59796731	59797182	59796816	-	451	ENSBTAG00000069670
TFE45375	6.13693	2.72593	0.793263	3.43635	0.000589603	0.0030276	Unannotated	18	59850116	59850420	59850203	-	304	N/A
TFE45376	3.73042	2.69019	0.710479	3.78645	0.000152818	0.000959308	Coding_upstream	18	59922486	59922848	59922761	-	362	ENSBTAG00000054305
TFE45379	3.96169	2.88219	0.772866	3.72923	0.000192068	0.00116898	Coding_5UTR	18	59949481	59949720	59949597	-	239	ENSBTAG00000025023
TFE45412	1.03611	3.78542	1.38451	2.73411	0.00625483	0.021629	Coding_upstream	18	60118054	60118162	60118077	-	108	ENSBTAG00000047301
TFE45414	26.0573	3.26297	0.417449	7.81645	5.43351e-15	4.02855e-13	Coding_5UTR	18	60124012	60124305	60124280	-	293	ENSBTAG00000059763
TFE45490	5.23646	2.35242	0.870455	2.70252	0.00688158	0.0233648	Unannotated	18	60758600	60759233	60758601	+	633	N/A
TFE45491	49.644	1.38744	0.418665	3.31397	0.000919812	0.00440039	Coding_3UTR	18	60762222	60762713	60762499	-	491	ENSBTAG00000056767
TFE45500	4.03947	3.12812	0.835868	3.74236	0.000182302	0.00111783	Coding_5UTR	18	60775328	60775445	60775392	-	117	ENSBTAG00000056767
TFE45502	1.83319	3.48012	1.08244	3.21509	0.00130406	0.00590553	Noncoding_1st-exon	18	60902372	60902412	60902376	+	40	ENSBTAG00000059831
TFE45548	1.30023	3.33312	1.33157	2.50315	0.0123095	0.0374357	Unannotated	18	61834493	61834570	61834522	+	77	N/A
TFE45583	6.33084	2.39035	0.579229	4.12677	3.67895e-05	0.000280026	Coding_3UTR	18	61947260	61947503	61947420	+	243	FIZ1
TFE45617	12.1554	2.50268	0.441969	5.66255	1.49136e-08	2.7151e-07	Coding_CDS	18	62125796	62125964	62125894	+	168	COX6B2
TFE45656	3.51025	2.67468	0.793768	3.3696	0.00075277	0.00371082	Coding_CDS	18	62270287	62270462	62270448	+	175	DNAAF3
TFE45672	22.1611	1.01784	0.416162	2.44577	0.0144544	0.0425238	Intron	18	62311517	62311655	62311654	-	138	ENSBTAG00000066450
TFE45678	1.47355	1.87678	0.787756	2.38244	0.0171982	0.0488613	Intron	18	62316537	62316686	62316612	-	149	ENSBTAG00000066450
TFE45682	1.89525	3.30088	1.01127	3.26409	0.00109818	0.00511281	Intron	18	62337624	62337854	62337853	-	230	ENSBTAG00000066450
TFE45706	229.208	3.62788	0.234451	15.4739	5.20347e-54	2.49583e-50	Coding_upstream	18	62777391	62777568	62777512	-	177	TPRX3
TFE45720	112.764	1.47663	0.401207	3.68048	0.000232799	0.0013767	Coding_5UTR	18	63204266	63204365	63204297	-	99	RPS9
TFE45763	14.2749	1.9211	0.492568	3.90017	9.61238e-05	0.000642343	Coding_upstream	18	63271742	63271955	63271869	+	213	TFPT
TFE45798	1.63863	2.88891	0.96764	2.98553	0.0028309	0.0112866	Unannotated	18	63577785	63577868	63577814	+	83	N/A
TFE45800	13.3322	3.98808	0.585464	6.81182	9.63708e-12	3.5151e-10	Intron	18	63590571	63590675	63590626	-	104	ENSBTAG00000064233
TFE45802	29.0548	3.64417	0.450653	8.08643	6.14415e-16	5.50449e-14	Intron	18	63599834	63599920	63599890	-	86	ENSBTAG00000064233
TFE45807	4.294	3.34059	0.770647	4.33478	1.45907e-05	0.000125298	Intron	18	63625052	63625828	63625805	-	776	ENSBTAG00000064233
TFE45809	5.73432	3.88529	0.730131	5.32136	1.02997e-07	1.52548e-06	Coding_5UTR	18	63648664	63648768	63648719	-	104	ENSBTAG00000069026
TFE45813	1.31917	2.63688	1.04129	2.53231	0.0113314	0.0350127	Unannotated	18	63661782	63662941	63661971	+	1159	N/A
TFE45816	3.11238	3.99037	0.948977	4.20492	2.61173e-05	0.000208252	Intron	18	63667264	63667383	63667329	+	119	ENSBTAG00000055573
TFE45818	1.51971	3.91098	1.14738	3.40863	0.000652904	0.00329432	Coding_CDS	18	63668890	63669097	63668999	+	207	ENSBTAG00000055573
TFE45819	3.59578	3.09705	0.743869	4.16344	3.13489e-05	0.000243884	Unannotated	18	63677875	63678021	63677966	+	146	N/A
TFE45902	4.25454	4.15462	0.712899	5.82779	5.61671e-09	1.12036e-07	Coding_3UTR	18	64373949	64374074	64374068	-	125	ZIM3
TFE45903	89.7887	4.05656	0.314211	12.9103	3.93747e-38	7.22109e-35	Coding_CDS	18	64388735	64388834	64388805	-	99	ZIM3
TFE45904	10.088	4.45222	0.528022	8.43188	3.40147e-17	3.87384e-15	Coding_3UTR	18	64399043	64399157	64399052	-	114	DUXA
TFE45905	1.43792	3.15443	0.887023	3.5562	0.000376256	0.00206815	Coding_CDS	18	64400277	64400423	64400337	-	146	DUXA
TFE45906	334.879	3.55438	0.222442	15.9789	1.793e-57	1.11801e-53	Coding_upstream	18	64406675	64406818	64406738	-	143	DUXA
TFE45984	137.077	4.09326	0.278355	14.7052	5.96958e-49	2.18957e-45	Coding_5UTR	18	64842974	64843093	64843000	+	119	ENSBTAG00000049688
TFE45986	1.31033	3.39983	0.986644	3.44585	0.000569271	0.002941	Coding_CDS	18	64849520	64849657	64849600	+	137	ENSBTAG00000049688
TFE45987	1.91354	3.58743	0.9779	3.6685	0.000243974	0.00143219	Coding_3UTR	18	64850808	64850979	64850887	+	171	ENSBTAG00000049688
TFE45988	0.888514	4.14012	1.22041	3.39241	0.000692817	0.00346486	Unannotated	18	64851196	64851488	64851368	+	292	N/A
TFE46024	13.5259	4.67752	0.503266	9.29433	1.48139e-20	3.25249e-18	Unannotated	18	65097543	65097697	65097547	+	154	N/A
TFE46025	1.7313	3.1154	0.892363	3.49118	0.000480896	0.00255068	Unannotated	18	65102389	65102512	65102419	+	123	N/A
TFE46028	0.743585	3.76416	1.36453	2.75858	0.00580527	0.0203429	Unannotated	18	65103947	65104226	65104151	+	279	N/A
TFE46036	2.57878	2.54031	0.868911	2.92355	0.0034606	0.0133035	Coding_5UTR	18	65212762	65212994	65212934	-	232	ENSBTAG00000059314
TFE46065	3.04928	2.27471	0.811009	2.80479	0.00503489	0.0180875	Coding_CDS	18	65442179	65442622	65442457	+	443	ENSBTAG00000027787
TFE46082	2.41326	3.27985	0.974603	3.36532	0.000764563	0.00375767	Coding_CDS	18	65545925	65546255	65545936	+	330	ZNF274
TFE46185	26.6905	2.47785	0.594455	4.16828	3.06909e-05	0.000239242	Coding_5UTR	19	5360079	5360297	5360196	-	218	ENSBTAG00000069750
TFE46263	18.691	3.96305	0.620673	6.38509	1.71293e-10	4.74864e-09	Unannotated	19	8016955	8017128	8017002	+	173	N/A
TFE46302	10.9649	1.48097	0.59431	2.49191	0.0127057	0.0383881	Coding_3UTR	19	8806128	8806353	8806205	-	225	SRSF1
TFE46327	64.5236	2.94943	0.253875	11.6176	3.35322e-31	3.6714e-28	Coding_3UTR	19	9315363	9315536	9315470	-	173	SUPT4H1
TFE46328	388.521	3.65787	0.186492	19.614	1.17309e-85	2.43823e-81	Coding_5UTR	19	9320105	9320365	9320203	-	260	SUPT4H1
TFE46329	4.24021	2.65178	0.708538	3.74261	0.000182118	0.00111704	Coding_upstream	19	9320469	9320648	9320599	-	179	SUPT4H1
TFE46402	127.06	2.40476	0.193365	12.4364	1.65868e-35	2.58564e-32	Coding_5UTR	19	9625654	9625811	9625662	+	157	MGC137055
TFE46403	3.20002	3.93471	0.950292	4.14053	3.46512e-05	0.000265761	Coding_3UTR	19	9626633	9626875	9626692	+	242	MGC137055
TFE46455	0.853025	3.30399	1.22435	2.69857	0.00696376	0.0235783	Noncoding_1st-exon	19	10121213	10121302	10121302	-	89	bta-mir-301a
TFE46525	10.1307	1.6232	0.526664	3.08205	0.00205581	0.00866019	Coding_5UTR	19	10673872	10674064	10673926	-	192	PTRH2
TFE46756	2.76301	2.92073	0.824995	3.5403	0.000399677	0.00217598	Unannotated	19	13139891	13140093	13139950	+	202	N/A
TFE46936	20.7686	1.41796	0.457211	3.10132	0.00192663	0.00820244	Unannotated	19	14771090	14771608	14771484	-	518	N/A
TFE47299	8.07719	1.91985	0.509326	3.76939	0.00016365	0.00101774	Coding_3UTR	19	19814985	19815264	19815120	-	279	IFT20
TFE47301	38.7192	2.15436	0.332181	6.48552	8.84272e-11	2.60207e-09	Coding_upstream	19	19821781	19822059	19821915	-	278	IFT20
TFE47356	57.545	0.854536	0.353503	2.41734	0.0156346	0.0452952	Coding_5UTR	19	20033729	20033956	20033791	-	227	ALDOC
TFE47402	49.2318	2.66662	0.416224	6.40669	1.48714e-10	4.17103e-09	Coding_5UTR	19	20098014	20098499	20098195	-	485	SDF2
TFE47966	5.67843	3.13689	0.68931	4.55077	5.34499e-06	5.18942e-05	Intron	19	23579741	23580044	23580034	-	303	CLUH
TFE48040	44.3202	1.59739	0.363446	4.39513	1.10708e-05	9.83064e-05	Coding_5UTR	19	24365340	24365672	24365501	+	332	EMC6
TFE48203	40.2143	1.77645	0.411082	4.32139	1.55049e-05	0.00013222	Coding_5UTR	19	25229118	25229269	25229212	+	151	ENSBTAG00000051146
TFE48206	42.8975	0.993884	0.387189	2.56692	0.0102606	0.0323045	Coding_5UTR	19	25238088	25238327	25238283	-	239	TXNDC17
TFE48235	0.94815	3.40367	1.26778	2.68475	0.00725837	0.0243744	Intron	19	25430219	25430288	25430226	+	69	AIPL1
TFE48237	0.936981	3.40369	1.32719	2.56458	0.01033	0.0324786	Unannotated	19	25477592	25477681	25477675	-	89	N/A
TFE48493	6.04085	2.3578	0.670879	3.51449	0.000440595	0.00236774	Coding_CDS	19	26949715	26950251	26949745	-	536	PHF23
TFE48495	9.25623	1.35673	0.443963	3.05597	0.00224337	0.00931187	Coding_5UTR	19	26953016	26953437	26953210	-	421	PHF23
TFE48496	3.34211	2.32245	0.705183	3.2934	0.000989846	0.00467795	Coding_CDS	19	26955068	26955199	26955181	-	131	GABARAP
TFE48497	27.0385	1.15254	0.31376	3.67332	0.000239421	0.00140931	Coding_upstream	19	26955938	26956777	26956159	-	839	GABARAP
TFE48505	103.902	0.728086	0.223936	3.25131	0.00114875	0.00530787	Intron	19	26964122	26964624	26964171	+	502	ELP5
TFE48655	29.1565	0.893199	0.34392	2.59711	0.00940109	0.0300922	Coding_upstream	19	27389218	27390051	27389462	+	833	WRAP53
TFE48657	0.953837	3.25542	1.20462	2.70244	0.00688322	0.0233665	Intron	19	27390914	27391310	27391192	+	396	WRAP53
TFE48770	6.49463	2.30525	0.657846	3.50424	0.000457907	0.00244622	Unannotated	19	27831614	27833071	27832032	-	1457	N/A
TFE48822	96.3362	2.06881	0.373313	5.54177	2.99427e-08	5.0203e-07	Coding_CDS	19	27978100	27978380	27978109	-	280	ENSBTAG00000012344
TFE48823	56.1735	2.46749	0.453961	5.43547	5.46532e-08	8.61485e-07	Coding_upstream	19	27979288	27979414	27979324	-	126	ENSBTAG00000012344
TFE49002	9.63314	1.56632	0.599058	2.61464	0.00893216	0.0288593	Coding_3UTR	19	29647565	29648298	29648065	-	733	SCO1
TFE49006	8.83579	1.12725	0.465315	2.42255	0.0154119	0.0447911	Coding_upstream	19	29667799	29667926	29667851	+	127	ADPRM
TFE49136	11.0523	2.86349	0.629032	4.55222	5.30839e-06	5.1615e-05	Noncoding_upstream	19	33211183	33211769	33211742	-	586	SNORD49B
TFE49298	1.02998	3.80171	1.15039	3.30473	0.000950685	0.00452236	Coding_5UTR	19	34334996	34335133	34335029	+	137	SHMT1
TFE49548	0.735437	3.69952	1.50275	2.46183	0.013823	0.0410816	Unannotated	19	35991140	35991216	35991141	+	76	N/A
TFE49661	1.02615	3.27897	1.11061	2.95239	0.00315319	0.0123377	Coding_CDS	19	36473001	36473144	36473104	+	143	COL1A1
TFE49663	2.06909	2.68381	0.873838	3.07129	0.00213138	0.00892699	Coding_CDS	19	36473773	36473976	36473774	+	203	COL1A1
TFE50095	1.01395	3.16379	1.03276	3.06343	0.00218819	0.00912413	Unannotated	19	39809351	39809430	39809354	+	79	N/A
TFE50296	9.18456	1.55071	0.607782	2.55143	0.0107282	0.0334773	Coding_3UTR	19	40627473	40627627	40627623	-	154	TOP2A
TFE50338	2.53336	2.64929	0.988505	2.6801	0.00736001	0.0246589	Coding_CDS	19	41009784	41010001	41009893	-	217	KRT10
TFE50702	2.26943	2.86875	0.87045	3.29571	0.000981737	0.00464667	Unannotated	19	43169402	43169514	43169465	-	112	N/A
TFE50711	17.3226	2.42035	0.355284	6.81245	9.5952e-12	3.50292e-10	Coding_5UTR	19	43342272	43342467	43342386	+	195	ARL4D
TFE50712	8.13274	2.5796	0.463694	5.56315	2.64952e-08	4.4979e-07	Coding_3UTR	19	43343324	43344202	43343766	+	878	ARL4D
TFE50713	0.775748	3.36921	1.40173	2.40361	0.0162341	0.0466758	Noncoding_other-exon	19	43349952	43350145	43350008	+	193	ENSBTAG00000060274
TFE50768	1.47836	4.04583	1.10012	3.67764	0.000235403	0.0013896	Coding_CDS	19	43821665	43821755	43821714	-	90	PYY
TFE50813	7.38052	2.61383	0.530973	4.92272	8.53509e-07	1.01063e-05	Unannotated	19	44004832	44005425	44005308	-	593	N/A
TFE50815	12.1849	2.17641	0.571855	3.80588	0.000141299	0.000896385	Coding_3UTR	19	44009547	44010353	44009680	-	806	ATXN7L3
TFE50839	1.80536	2.96643	1.02545	2.8928	0.00381821	0.0144248	Unannotated	19	44037059	44037230	44037060	+	171	N/A
TFE50841	1.04959	3.26003	1.00255	3.25172	0.00114708	0.00530128	Unannotated	19	44039042	44039128	44039122	-	86	N/A
TFE50862	5.70794	3.74037	0.634956	5.89075	3.84456e-09	7.95366e-08	Intron	19	44173317	44173876	44173827	-	559	ITGA2B
TFE50881	25.1059	1.74205	0.348717	4.99559	5.86562e-07	7.22103e-06	Coding_upstream	19	44410340	44410798	44410417	+	458	MEIOC
TFE50939	1.19342	2.67771	1.09223	2.4516	0.0142221	0.0419789	Intron	19	44658032	44658196	44658127	-	164	C1QL1
TFE50983	20.148	2.24603	0.412001	5.45151	4.99438e-08	7.96673e-07	Coding_3UTR	19	44813916	44816219	44816069	+	2303	HEXIM1
TFE51154	2.60428	2.8627	1.13043	2.53239	0.0113287	0.0350079	Coding_3UTR	19	46391760	46392412	46392053	+	652	ITGB3
TFE51365	46.804	2.1586	0.467223	4.62007	3.83604e-06	3.8698e-05	Noncoding_upstream	19	48366179	48366250	48366226	+	71	SNORD104:ENSBTAG00000052685
TFE51396	11.7323	2.19834	0.441072	4.98408	6.2257e-07	7.62666e-06	Coding_CDS	19	48680280	48681208	48680300	-	928	DDX5
TFE51397	3.75634	4.54789	0.931522	4.88221	1.04901e-06	1.21671e-05	Unannotated	19	48680679	48680758	48680682	+	79	N/A
TFE51398	4.40553	3.22357	0.63901	5.04463	4.54402e-07	5.75656e-06	Coding_CDS	19	48681909	48681971	48681953	-	62	DDX5
TFE51400	380.145	1.37239	0.202195	6.78743	1.14148e-11	4.11184e-10	Coding_5UTR	19	48685660	48685894	48685810	-	234	DDX5
TFE51433	1.83742	3.03236	0.980402	3.09297	0.00198162	0.00839531	Coding_upstream	19	48986943	48987334	48987008	+	391	C19H17orf58
TFE51469	5.25746	1.45193	0.571808	2.53919	0.0111109	0.0344629	Coding_3UTR	19	49175976	49176251	49176112	-	275	NOL11
TFE51482	35.4903	1.42587	0.349484	4.07992	4.50508e-05	0.000334416	Coding_CDS	19	49194558	49194950	49194694	-	392	NOL11
TFE51748	69.3432	0.58403	0.229987	2.53941	0.0111041	0.0344469	Coding_upstream	19	51000198	51000752	51000322	+	554	ALYREF
TFE51749	3.70465	2.52206	0.884632	2.85097	0.00435863	0.0160521	Coding_CDS	19	51003544	51003608	51003553	+	64	ALYREF
TFE52005	3.94163	3.11997	0.783738	3.98088	6.86596e-05	0.000481738	Coding_3UTR	19	52706511	52707693	52707021	+	1182	CBX4
TFE52194	11.0947	3.81343	0.781815	4.87766	1.07352e-06	1.24282e-05	Unannotated	19	54285513	54285639	54285633	-	126	N/A
TFE52266	0.990045	3.54816	1.06015	3.34683	0.000817401	0.00397576	Coding_3UTR	19	55044801	55044847	55044820	+	46	SRSF2
TFE52267	14.1215	1.92027	0.434329	4.42123	9.81416e-06	8.8458e-05	Unannotated	19	55046128	55046370	55046285	-	242	N/A
TFE52271	39.4936	1.90563	0.313595	6.07673	1.22654e-09	2.84312e-08	Coding_5UTR	19	55052353	55052848	55052594	+	495	JMJD6
TFE52275	6.06259	1.48344	0.56582	2.62175	0.00874806	0.0283984	Coding_CDS	19	55057146	55057269	55057186	+	123	JMJD6
TFE52291	11.4702	2.64278	0.593032	4.45639	8.33506e-06	7.66909e-05	Unannotated	19	55194351	55194490	55194489	-	139	N/A
TFE52294	15.918	2.60435	0.454141	5.73467	9.77028e-09	1.8602e-07	Coding_CDS	19	55198723	55198863	55198792	-	140	ENSBTAG00000060688
TFE52460	1.5161	2.40278	0.96918	2.47919	0.0131683	0.0395099	Unannotated	19	55818246	55818818	55818641	-	572	N/A
TFE52532	14.7223	2.0343	0.440289	4.62036	3.83074e-06	3.86508e-05	Unannotated	19	56021351	56021830	56021662	-	479	N/A
TFE52535	2.28458	3.17394	0.921047	3.44601	0.000568926	0.00293986	Unannotated	19	56023633	56024087	56023747	-	454	N/A
TFE52537	8.17765	2.68658	0.516899	5.1975	2.01983e-07	2.77167e-06	Coding_CDS	19	56027758	56027888	56027799	-	130	TSEN54
TFE52647	6.29186	1.9191	0.682978	2.80991	0.0049556	0.017848	Unannotated	19	56430677	56431293	56430785	-	616	N/A
TFE52874	0.872124	3.17611	1.16355	2.72968	0.00633965	0.0218677	Intron	19	61422830	61423084	61422831	+	254	ABCA6
TFE52883	1.06947	3.59968	1.21811	2.95515	0.00312517	0.0122458	Coding_3UTR	19	61482779	61483154	61483082	+	375	ABCA6
TFE52903	1.13919	4.43184	1.08485	4.08522	4.40342e-05	0.000328002	Unannotated	19	61860436	61860575	61860534	+	139	N/A
TFE53000	2.40365	3.63202	0.790796	4.59287	4.37193e-06	4.33329e-05	Intron	19	63112300	63112433	63112308	+	133	CACNG4
TFE53001	2.02357	3.91274	1.18566	3.30004	0.00096671	0.00458634	Unannotated	19	63113874	63114753	63114565	+	879	N/A
TFE53123	25.466	0.931971	0.361414	2.57868	0.00991779	0.0314426	Coding_5UTR	2	1044400	1044977	1044561	+	577	NIPA2
TFE53164	12.8954	1.42361	0.48549	2.93232	0.00336436	0.013004	Intron	2	1318357	1318480	1318408	+	123	IMP4
TFE53482	2.93897	2.49466	0.817318	3.05225	0.0022713	0.00941029	Coding_5UTR	2	11679808	11680048	11679887	+	240	ENSBTAG00000048935
TFE53538	44.4232	1.28074	0.317123	4.03862	5.37668e-05	0.000389699	Coding_5UTR	2	13841875	13842416	13842064	-	541	DNAJC10
TFE53797	31.4791	2.50439	0.342171	7.31913	2.49579e-13	1.28508e-11	Unannotated	2	18783791	18784005	18783883	+	214	N/A
TFE53826	11.4438	1.98858	0.38762	5.13023	2.89389e-07	3.83193e-06	Unannotated	2	19663740	19664179	19663813	+	439	N/A
TFE53839	0.772401	3.4846	1.14329	3.04788	0.00230465	0.00952777	Unannotated	2	20131092	20131236	20131109	+	144	N/A
TFE53875	1.52694	3.97932	1.02004	3.90112	9.57486e-05	0.000640559	Coding_5UTR	2	20806194	20806416	20806402	-	222	HOXD11
TFE53982	347.525	0.967058	0.253634	3.81281	0.000137397	0.000876175	Coding_5UTR	2	23263486	23263573	23263572	-	87	ENSBTAG00000065417
TFE54091	3.0778	2.7931	0.796056	3.50867	0.000450354	0.00241332	Unannotated	2	24925715	24925896	24925749	+	181	N/A
TFE54119	2.49596	3.82468	0.939287	4.07189	4.66326e-05	0.000344652	Intron	2	25315879	25316068	25315937	+	189	TLK1
TFE54745	1.37653	3.40286	1.1692	2.91043	0.00360931	0.0137674	Unannotated	2	43503335	43503435	43503433	-	100	N/A
TFE54932	0.970816	4.1489	1.6752	2.47666	0.0132619	0.0397468	Unannotated	2	44700430	44700820	44700445	+	390	N/A
TFE54937	1.59169	3.23419	1.06618	3.03344	0.00241785	0.00989841	Unannotated	2	44712476	44712665	44712477	+	189	N/A
TFE54948	1.40122	3.48311	1.38318	2.5182	0.0117957	0.0361661	Coding_5UTR	2	45698069	45698213	45698139	+	144	RND3
TFE54991	0.845116	3.46582	1.05222	3.29383	0.000988332	0.00467186	Unannotated	2	47360906	47361081	47360985	+	175	N/A
TFE55049	1.9062	3.87707	1.23419	3.14138	0.00168151	0.00731472	Unannotated	2	48663615	48663718	48663691	-	103	N/A
TFE55052	1.50561	3.1696	1.19667	2.64869	0.0080804	0.026643	Unannotated	2	48669990	48670097	48670094	-	107	N/A
TFE55145	8.0725	4.14476	0.762193	5.43794	5.39e-08	8.50425e-07	Unannotated	2	58617167	58617542	58617440	-	375	N/A
TFE55303	0.969223	4.03757	1.20695	3.34526	0.000822054	0.00399467	Unannotated	2	62336797	62337253	62336967	+	456	N/A
TFE55349	2.06025	4.5074	1.11726	4.03434	5.47562e-05	0.000395805	Unannotated	2	64396315	64396418	64396413	-	103	N/A
TFE55473	1.75124	2.78077	1.00501	2.76691	0.00565897	0.0199142	Unannotated	2	71058310	71058778	71058586	-	468	N/A
TFE55476	1.06298	2.74783	1.12972	2.4323	0.0150031	0.0438052	Unannotated	2	71065431	71065555	71065505	-	124	N/A
TFE55481	94.9177	1.82858	0.348328	5.24959	1.52438e-07	2.15977e-06	Coding_5UTR	2	71236119	71236276	71236195	+	157	TMEM37
TFE55482	56.2894	1.30382	0.337634	3.86164	0.000112631	0.000738793	Coding_3UTR	2	71241979	71242130	71241997	+	151	TMEM37
TFE55600	0.753331	2.89948	1.22148	2.37374	0.0176091	0.0497889	Coding_5UTR	2	73398958	73399057	73398968	+	99	TSN
TFE55701	7.17586	4.81865	1.02538	4.69939	2.60935e-06	2.73958e-05	Unannotated	2	81569664	81569779	81569705	+	115	N/A
TFE55702	2.13453	3.95839	1.20124	3.29526	0.000983294	0.00465221	Unannotated	2	81576116	81576306	81576232	+	190	N/A
TFE55927	112.64	1.91774	0.257461	7.44866	9.42947e-14	5.2812e-12	Coding_5UTR	2	89470466	89470652	89470572	+	186	BZW1
TFE55928	2.91169	1.61036	0.644739	2.49769	0.0125005	0.0379039	Coding_CDS	2	89473897	89474063	89474054	+	166	BZW1
TFE55929	1.28036	3.32248	1.08037	3.0753	0.00210288	0.00882328	Coding_CDS	2	89477241	89477364	89477247	+	123	BZW1
TFE55930	1.02984	2.97415	1.01354	2.93442	0.00334176	0.0129416	Coding_CDS	2	89478498	89478525	89478509	+	27	BZW1
TFE55935	1.23564	3.4915	0.917483	3.80552	0.000141506	0.000897513	Unannotated	2	89483964	89484408	89484407	-	444	N/A
TFE55938	1.3326	2.92841	1.15736	2.53025	0.0113981	0.0351806	Coding_CDS	2	89505419	89505505	89505472	-	86	CLK1
TFE55942	5.09429	3.22366	0.630388	5.11378	3.15777e-07	4.14874e-06	Coding_5UTR	2	89509447	89509538	89509538	-	91	CLK1
TFE55943	53.4409	1.766	0.294877	5.98896	2.1119e-09	4.63844e-08	Coding_upstream	2	89512103	89512319	89512198	-	216	CLK1
TFE55944	2.55452	5.10006	0.925306	5.51175	3.55277e-08	5.85283e-07	Unannotated	2	89515489	89515670	89515579	-	181	N/A
TFE55948	0.7448	3.39568	1.19082	2.85155	0.00435073	0.0160295	Intron	2	89526579	89526735	89526625	-	156	PPIL3
TFE55986	63.6397	2.97942	0.357622	8.33121	8.00204e-17	8.57318e-15	Noncoding_1st-exon	2	89831752	89832199	89832112	-	447	ENSBTAG00000058834
TFE56070	3.17245	2.85616	0.98556	2.89801	0.00375544	0.0142255	Coding_CDS	2	90803857	90803984	90803952	+	127	NOP58
TFE56596	2.63821	2.19688	0.914871	2.40131	0.0163367	0.0468994	Unannotated	2	104129164	104129460	104129343	+	296	N/A
TFE56864	4.29534	2.33923	0.768111	3.04544	0.00232341	0.0095892	Unannotated	2	107203422	107203547	107203485	-	125	N/A
TFE56910	2.59073	2.39261	0.889236	2.69064	0.00713155	0.0240316	Intron	2	107428212	107428463	107428321	+	251	ENSBTAG00000065291
TFE57128	4.48838	3.27879	0.75561	4.33926	1.42962e-05	0.000123193	Unannotated	2	113816139	113816327	113816305	-	188	N/A
TFE57470	3.16417	2.75716	0.97649	2.82355	0.00474956	0.0172253	Intron	2	121237895	121238108	121238066	-	213	HDAC1
TFE57561	2.29872	3.79626	1.05243	3.60714	0.000309587	0.00175379	Intron	2	122147486	122147597	122147561	-	111	TINAGL1
TFE57578	4.92431	2.26532	0.774735	2.92399	0.00345572	0.0132913	Unannotated	2	122285903	122286311	122286070	+	408	N/A
TFE57601	4.65938	1.40273	0.585734	2.39482	0.0166285	0.047576	Unannotated	2	122535845	122535948	122535947	-	103	N/A
TFE57677	5.19372	1.538	0.619401	2.48304	0.0130267	0.0391795	Coding_CDS	2	124733765	124734822	124734247	-	1057	YTHDF2
TFE57679	32.1133	0.886905	0.352627	2.51514	0.0118986	0.0364207	Coding_upstream	2	124739489	124739929	124739832	-	440	YTHDF2
TFE57697	6.05217	3.44029	0.775493	4.43626	9.15342e-06	8.32001e-05	Coding_CDS	2	124851162	124851490	124851185	+	328	ENSBTAG00000048228
TFE57700	13.8188	2.08439	0.534114	3.90251	9.51985e-05	0.000637595	Coding_3UTR	2	124853890	124853972	124853891	+	82	ENSBTAG00000048228
TFE57714	16.3721	2.43477	0.510397	4.77035	1.83906e-06	2.00617e-05	Coding_CDS	2	124915045	124915330	124915309	-	285	RCC1
TFE57716	3.90278	2.18635	0.679282	3.21861	0.00128812	0.00584228	Unannotated	2	124918082	124918275	124918122	-	193	N/A
TFE58086	27.4539	3.65717	0.394724	9.26513	1.94835e-20	4.11915e-18	Intron	2	127708497	127708846	127708664	+	349	SYF2
TFE58087	3.0524	3.34206	0.862387	3.87536	0.000106469	0.000703903	Intron	2	127712252	127712924	127712530	+	672	SYF2
TFE58233	6.48814	2.14643	0.587246	3.65508	0.000257106	0.00149828	Coding_3UTR	2	129139649	129140857	129139968	-	1208	ELOA
TFE58234	6.43063	3.72794	0.683926	5.4508	5.01447e-08	7.9906e-07	Coding_3UTR	2	129141632	129141893	129141860	-	261	ELOA
TFE58235	1.82289	3.74921	0.959041	3.90933	9.25521e-05	0.000621674	Coding_CDS	2	129144033	129144127	129144123	-	94	ELOA
TFE58236	4.80986	3.90527	0.754309	5.17727	2.25154e-07	3.05933e-06	Coding_CDS	2	129145032	129145114	129145114	-	82	ELOA
TFE58241	11.0424	1.56426	0.379127	4.12596	3.6919e-05	0.000280737	Coding_upstream	2	129155947	129156399	129156399	-	452	ELOA
TFE58244	1.02958	4.17478	1.2932	3.22827	0.00124544	0.00567799	Intron	2	129196697	129196817	129196726	-	120	RPL11
TFE58305	0.989642	2.82683	1.1033	2.56216	0.0104024	0.032657	Unannotated	2	129761790	129761879	129761867	-	89	N/A
TFE58561	4.56803	1.94597	0.549002	3.54456	0.000393266	0.00214729	Coding_CDS	2	132115674	132115884	132115840	-	210	ENSBTAG00000064498
TFE58899	3.87609	2.78505	1.173	2.3743	0.0175823	0.0497269	Unannotated	2	135770912	135771296	135771086	+	384	N/A
TFE59083	0.852612	3.22074	1.04029	3.09599	0.00196158	0.00832454	Coding_3UTR	20	3262237	3262506	3262430	+	269	FGF18
TFE59129	1.45012	3.33107	0.991397	3.35998	0.000779488	0.00381867	Coding_CDS	20	4542008	4542228	4542188	-	220	DUSP1
TFE59130	27.7997	2.58907	0.380087	6.81178	9.63984e-12	3.5151e-10	Coding_upstream	20	4543006	4543740	4543614	-	734	DUSP1
TFE59145	6.8823	1.67673	0.491681	3.4102	0.000649159	0.00327967	Coding_upstream	20	4776414	4776644	4776517	+	230	CREBRF
TFE59165	1.22405	3.80899	1.44564	2.63482	0.00841816	0.027531	Unannotated	20	4998231	4998758	4998574	-	527	N/A
TFE59168	3.57903	4.26265	1.08694	3.92168	8.79335e-05	0.000595138	Coding_upstream	20	5010974	5011389	5011337	-	415	STC2
TFE59440	177.065	0.918779	0.325619	2.82164	0.00477793	0.0173093	Coding_CDS	20	10091775	10091992	10091889	+	217	ENSBTAG00000034360
TFE60052	3.69126	3.11839	0.713123	4.37287	1.22626e-05	0.000107526	Coding_upstream	20	23940852	23941009	23940872	+	157	CDC20B
TFE60136	2192.23	1.97377	0.201502	9.79528	1.17972e-22	3.93369e-20	Unannotated	20	27959883	27960043	27960039	-	160	N/A
TFE60198	20.3576	3.02238	0.325619	9.28194	1.66424e-20	3.60321e-18	Coding_upstream	20	31580003	31580330	31580074	-	327	ZNF131
TFE60201	110.069	3.3696	0.220686	15.2687	1.23578e-52	4.81599e-49	Unannotated	20	31619164	31619885	31619830	-	721	N/A
TFE60203	1.2617	3.83634	1.20726	3.17771	0.00148441	0.00657986	Unannotated	20	31625291	31625499	31625323	+	208	N/A
TFE60206	18.0543	3.32336	0.395658	8.39958	4.48081e-17	5.02511e-15	Unannotated	20	31646824	31647121	31647041	-	297	N/A
TFE60207	17.6257	3.61759	0.425176	8.50845	1.76269e-17	2.11367e-15	Unannotated	20	31647707	31647863	31647815	-	156	N/A
TFE60208	46.9456	1.41887	0.289774	4.89648	9.75697e-07	1.13973e-05	Unannotated	20	31652530	31652777	31652679	-	247	N/A
TFE60209	122.202	3.47986	0.214097	16.2537	2.10378e-59	1.45755e-55	Unannotated	20	31653644	31654452	31654345	-	808	N/A
TFE60290	2.14919	3.96642	0.946465	4.19077	2.78011e-05	0.000219682	Unannotated	20	33760169	33760346	33760294	-	177	N/A
TFE60624	1.26531	2.62286	1.06543	2.46179	0.0138245	0.0410816	Unannotated	20	41217047	41217234	41217218	-	187	N/A
TFE60803	13.4888	1.05353	0.43609	2.41586	0.0156982	0.0454348	Coding_CDS	20	56694110	56694273	56694236	+	163	ZNF622
TFE61240	2.04327	3.51138	1.36988	2.56328	0.0103688	0.0325842	Coding_5UTR	21	1253602	1253775	1253736	-	173	NDN
TFE61245	21.3482	2.59085	0.617912	4.19291	2.75402e-05	0.000217869	Coding_5UTR	21	1937572	1937751	1937649	+	179	SNURF
TFE61317	19.6682	2.38849	0.647223	3.69036	0.000223935	0.00133199	Coding_5UTR	21	5244999	5245182	5245053	+	183	SELENOS
TFE61319	20.3127	2.05007	0.580754	3.53001	0.000415541	0.00225114	Coding_3UTR	21	5253513	5253988	5253677	+	475	SELENOS
TFE61497	8.72063	1.07009	0.422654	2.53183	0.011347	0.0350506	Unannotated	21	10569310	10569803	10569314	+	493	N/A
TFE61503	1.0742	3.78201	1.11745	3.38451	0.000713049	0.00354753	Unannotated	21	10881265	10881507	10881361	+	242	N/A
TFE61528	5.61684	2.8392	0.956181	2.96931	0.00298466	0.0117811	Coding_CDS	21	13957380	13957849	13957665	+	469	ENSBTAG00000027075
TFE61569	4.66979	3.90738	0.655661	5.95945	2.53092e-09	5.43433e-08	Coding_upstream	21	14144897	14145082	14144986	-	185	CHD2
TFE61572	3.32112	2.74385	0.765979	3.58215	0.000340779	0.00190283	Unannotated	21	14148974	14149344	14148981	+	370	N/A
TFE61579	2.0755	2.95404	0.895569	3.29851	0.000972003	0.00460724	Unannotated	21	14155675	14155869	14155787	-	194	N/A
TFE61581	8.40249	1.94617	0.476961	4.08037	4.49647e-05	0.000333897	Noncoding_upstream	21	14172020	14172592	14172377	-	572	ENSBTAG00000061354
TFE61688	2.67101	2.77485	0.945634	2.93438	0.00334214	0.0129422	Unannotated	21	19591998	19592147	19592080	+	149	N/A
TFE61691	10.2172	1.94475	0.584908	3.32488	0.000884567	0.0042549	Unannotated	21	19601228	19603518	19603293	+	2290	N/A
TFE62042	1.78068	4.48585	1.04464	4.29416	1.75353e-05	0.000147353	Intron	21	22755581	22755707	22755618	+	126	PDE8A
TFE62078	7.7187	2.83558	0.580366	4.88584	1.02991e-06	1.19633e-05	Noncoding_1st-exon	21	23032016	23032211	23032086	+	195	ENSBTAG00000066909
TFE62130	7.28105	1.20963	0.42547	2.84306	0.00446833	0.0163729	Coding_5UTR	21	24055062	24055254	24055157	+	192	SAXO2
TFE62237	7.1605	4.12669	0.689407	5.98585	2.15256e-09	4.71778e-08	Coding_3UTR	21	27101769	27102274	27101960	-	505	STARD5
TFE62238	4.47722	4.08923	0.757184	5.40057	6.64302e-08	1.02937e-06	Coding_upstream	21	27110206	27110452	27110348	-	246	STARD5
TFE62327	22.7181	1.6713	0.35871	4.65919	3.17461e-06	3.26811e-05	Coding_upstream	21	28759417	28759608	28759459	+	191	TARS3
TFE62457	8.91966	4.02937	0.86259	4.67125	2.99374e-06	3.10137e-05	Coding_upstream	21	30733503	30733753	30733594	+	250	CRABP1
TFE62458	1.56749	3.82055	1.1778	3.2438	0.00117947	0.00542527	Coding_CDS	21	30734062	30734473	30734369	+	411	CRABP1
TFE62459	0.979702	4.10507	1.72565	2.37885	0.0173669	0.0492406	Coding_CDS	21	30736573	30736634	30736582	+	61	CRABP1
TFE62635	1.30099	3.18157	0.958426	3.31958	0.000901531	0.00432582	Unannotated	21	33387770	33387931	33387815	-	161	N/A
TFE62703	6.33028	2.02959	0.589394	3.44352	0.000574196	0.00296018	Coding_5UTR	21	33752950	33753136	33753003	+	186	RPP25
TFE62893	32.4248	1.68145	0.314244	5.35078	8.75751e-08	1.31709e-06	Unannotated	21	39240963	39242743	39241305	-	1780	N/A
TFE62925	9.27713	1.7021	0.58411	2.914	0.00356826	0.0136383	Coding_5UTR	21	41190550	41190702	41190591	+	152	G2E3
TFE63184	118.765	2.71918	0.227319	11.962	5.62205e-33	6.87368e-30	Coding_5UTR	21	45352774	45353092	45352914	+	318	FAM177A1
TFE63334	8.17395	3.30745	0.557004	5.93794	2.88632e-09	6.1278e-08	Coding_CDS	21	49126159	49126479	49126432	+	320	GEMIN2
TFE63342	44.3875	1.23076	0.28741	4.28223	1.85031e-05	0.00015437	Coding_CDS	21	49165593	49165779	49165612	+	186	PNN
TFE63343	2.76491	2.98117	0.751564	3.96663	7.28963e-05	0.000506844	Unannotated	21	49168205	49168411	49168210	+	206	N/A
TFE63414	7.70235	4.23374	0.710557	5.95834	2.5481e-09	5.46369e-08	Coding_5UTR	21	54727249	54727375	54727335	-	126	KLHL28
TFE63449	25.8968	2.60311	0.523937	4.96837	6.75194e-07	8.20843e-06	Coding_5UTR	21	54855116	54855314	54855246	-	198	FKBP3
TFE63616	3.51889	3.17585	0.801577	3.962	7.43243e-05	0.000514993	Coding_5UTR	21	55396385	55396921	55396851	-	536	ELL3
TFE63822	43.9396	0.687188	0.283258	2.42602	0.0152656	0.0444342	Coding_5UTR	21	57830602	57830938	57830843	-	336	GON7
TFE63846	113.215	1.13306	0.275683	4.11002	3.95629e-05	0.000298548	Coding_upstream	21	57973129	57973563	57973313	+	434	ENSBTAG00000053789
TFE64162	6.99752	1.90722	0.564445	3.37893	0.000727698	0.00360605	Unannotated	21	65195722	65196699	65196065	-	977	N/A
TFE64163	5.90708	2.74772	0.79114	3.47311	0.000514457	0.00270112	Unannotated	21	65195930	65197325	65196839	+	1395	N/A
TFE64401	3.11322	2.944	0.644877	4.56521	4.98996e-06	4.87763e-05	Unannotated	21	67997502	67998242	67997577	-	740	N/A
TFE64602	1.14441	2.81749	1.05921	2.65999	0.00781423	0.0259064	Unannotated	21	69607923	69608075	69607987	+	152	N/A
TFE64645	9.78708	2.01199	0.808051	2.48994	0.0127766	0.0385705	Coding_CDS	22	237341	239422	238556	-	2081	URGCP
TFE64703	129.587	1.09247	0.335082	3.26029	0.00111297	0.00516586	Coding_5UTR	22	1459349	1459828	1459799	+	479	SEC61G
TFE64726	1.68847	3.84745	1.06571	3.61022	0.000305939	0.00173628	Coding_3UTR	22	2109801	2109889	2109887	-	88	EOMES
TFE64727	2.76368	2.86238	0.895752	3.19551	0.00139586	0.00625715	Unannotated	22	2110643	2111527	2111388	+	884	N/A
TFE64731	2.49006	2.42782	0.723508	3.35562	0.000791863	0.00386967	Coding_upstream	22	2115984	2116171	2116167	-	187	EOMES
TFE65369	25.4287	2.55409	0.454507	5.61946	1.91552e-08	3.3903e-07	Intron	22	14820305	14820578	14820377	+	273	KLHL40
TFE65752	0.88693	3.23204	1.2803	2.52443	0.0115886	0.0356451	Unannotated	22	20120159	20120317	20120178	+	158	N/A
TFE65841	2.40101	3.11117	1.0445	2.97863	0.00289536	0.0115075	Unannotated	22	22075163	22075259	22075258	-	96	N/A
TFE65958	3.43727	2.78708	0.828174	3.36533	0.000764527	0.00375767	Unannotated	22	29230537	29230632	29230631	-	95	N/A
TFE66579	1.06642	3.85354	1.34793	2.85886	0.00425165	0.0157353	Unannotated	22	46588457	46588598	46588499	+	141	N/A
TFE66591	3.68824	1.94283	0.777638	2.49838	0.0124763	0.0378397	Coding_CDS	22	47030847	47030937	47030902	+	90	SELENOK
TFE66655	33.5172	1.59338	0.600454	2.65363	0.0079632	0.0263262	Coding_5UTR	22	47707160	47707511	47707313	+	351	TKT
TFE66973	0.871564	3.3684	1.03668	3.24922	0.00115724	0.00534249	Unannotated	22	49355726	49355809	49355802	-	83	N/A
TFE66987	24.5107	1.25883	0.498987	2.52277	0.0116434	0.0357765	Intron	22	49383504	49383685	49383627	-	181	MANF
TFE67581	20.5751	1.54753	0.265988	5.81804	5.95416e-09	1.18125e-07	Intron	22	52090445	52091733	52090621	+	1288	CSPG5
TFE67582	4.22769	2.86733	0.682744	4.19972	2.67248e-05	0.000212529	Coding_CDS	22	52094549	52094726	52094572	+	177	CSPG5
TFE67585	1.18127	2.92844	1.00327	2.91889	0.00351279	0.0134651	Coding_3UTR	22	52101649	52101900	52101738	+	251	CSPG5
TFE68161	1.79044	3.39724	1.05588	3.21746	0.00129332	0.00586331	Coding_CDS	22	57607748	57607783	57607782	-	35	CCDC174
TFE68176	1.30688	2.69237	1.05985	2.54034	0.0110746	0.0343685	Intron	22	57749157	57749512	57749364	+	355	GRIP2
TFE68388	8.11893	4.00992	0.508725	7.8823	3.21419e-15	2.48657e-13	Unannotated	22	60079312	60079703	60079521	+	391	N/A
TFE68389	55.1997	3.66738	0.281329	13.0359	7.64584e-39	1.44469e-35	Unannotated	22	60081532	60083491	60082791	+	1959	N/A
TFE68480	2.64217	3.93476	1.02052	3.85565	0.000115422	0.000754723	Intron	23	866442	866865	866597	-	423	KHDRBS2
TFE68661	0.934625	4.01249	1.36833	2.93241	0.00336342	0.0130012	Unannotated	23	7153487	7153573	7153489	+	86	N/A
TFE68733	926.579	0.745793	0.301473	2.47383	0.0133673	0.0399821	Coding_upstream	23	7446294	7446433	7446388	+	139	RPS18
TFE68910	248.305	1.8526	0.246843	7.50519	6.13401e-14	3.588e-12	Coding_upstream	23	8784792	8784973	8784886	+	181	SNRPC
TFE68911	29.358	2.44293	0.430003	5.6812	1.33754e-08	2.46384e-07	Coding_CDS	23	8791212	8791239	8791213	+	27	SNRPC
TFE68952	12.0492	2.08882	0.523936	3.98679	6.6974e-05	0.000471449	Unannotated	23	9063897	9065275	9064885	+	1378	N/A
TFE69009	189.175	1.4987	0.429214	3.49173	0.000479898	0.00254603	Coding_5UTR	23	9425812	9426212	9426007	+	400	RPL10A
TFE69087	1.20738	4.10056	1.21416	3.37728	0.000732074	0.00362341	Unannotated	23	10091044	10091154	10091126	-	110	N/A
TFE69124	3.15165	1.8003	0.700763	2.56905	0.0101976	0.0321468	Coding_upstream	23	10376888	10377114	10376965	+	226	KCTD20
TFE69148	270.714	2.96105	0.209675	14.1221	2.77634e-45	8.24362e-42	Coding_5UTR	23	10502534	10502938	10502817	+	404	SRSF3
TFE69149	3.68787	1.97394	0.595103	3.31697	0.000910007	0.00436079	Coding_CDS	23	10504752	10504840	10504839	+	88	SRSF3
TFE69150	1.06347	3.23871	1.16425	2.78179	0.00540605	0.0191833	Unannotated	23	10514013	10514143	10514142	-	130	N/A
TFE69155	89.4062	1.43806	0.383244	3.75234	0.000175194	0.00107977	Coding_5UTR	23	10565643	10565974	10565852	-	331	ENSBTAG00000025617
TFE69383	16.3467	1.36772	0.351275	3.89357	9.8779e-05	0.000658674	Coding_5UTR	23	14998626	14998933	14998818	+	307	NFYA
TFE69387	7.33685	3.05937	0.591824	5.16939	2.34859e-07	3.17873e-06	Coding_3UTR	23	15022581	15022858	15022680	+	277	NFYA
TFE69456	7.89459	2.05752	0.503546	4.08607	4.38739e-05	0.000327121	Coding_5UTR	23	15794639	15794710	15794648	+	71	TAF8
TFE69464	5.10595	2.80866	0.819382	3.42777	0.00060856	0.00310626	Intron	23	15814370	15815166	15814578	+	796	TAF8
TFE69722	6.86955	3.36065	0.720936	4.66151	3.13895e-06	3.23728e-05	Coding_upstream	23	17062480	17062659	17062521	+	179	POLR1C
TFE69906	1.92818	3.73337	1.17858	3.16767	0.00153666	0.00677704	Unannotated	23	20212077	20212227	20212081	+	150	N/A
TFE70027	1.02061	2.64427	1.09348	2.41822	0.0155967	0.0452052	Unannotated	23	24964345	24964523	24964396	+	178	N/A
TFE70217	1.77983	4.27397	1.08878	3.92546	8.65653e-05	0.000587344	Coding_CDS	23	27526759	27526965	27526804	+	206	HSPA1L
TFE70349	3.70752	3.20269	0.780533	4.10321	4.07456e-05	0.000306619	Coding_upstream	23	27913128	27913312	27913277	-	184	ENSBTAG00000010166
TFE70355	2.2288	3.84755	1.03417	3.72041	0.000198896	0.00120454	Coding_5UTR	23	27961119	27961258	27961242	-	139	ENSBTAG00000054342
TFE70410	4.91605	3.08775	0.972917	3.17371	0.00150506	0.00665674	Intron	23	28284910	28285152	28284914	+	242	IER3
TFE70421	4.34699	2.06571	0.560885	3.68294	0.000230556	0.00136564	Intron	23	28300065	28300566	28300493	-	501	TUBB
TFE70457	1.92107	2.9948	0.966088	3.09993	0.00193569	0.00823315	Coding_CDS	23	28370968	28371724	28370982	-	756	MRPS18B
TFE70458	4.33437	5.12808	0.882432	5.8113	6.19898e-09	1.2263e-07	Unannotated	23	28371545	28371723	28371578	+	178	N/A
TFE70489	10.8204	1.49189	0.512437	2.91136	0.00359864	0.0137337	Unannotated	23	28431725	28432983	28432860	+	1258	N/A
TFE70530	1.40471	3.43155	1.04553	3.28211	0.00103035	0.00483819	Unannotated	23	28936234	28936456	28936253	+	222	N/A
TFE70531	9.43668	2.64567	0.878897	3.01022	0.00261062	0.0105559	Unannotated	23	28943780	28945366	28944855	+	1586	N/A
TFE70579	4.36495	2.31412	0.757525	3.05484	0.00225182	0.00934074	Coding_CDS	23	30434318	30435145	30434679	-	827	NKAPL
TFE70603	2.05436	4.35406	0.956471	4.55221	5.30851e-06	5.1615e-05	Intron	23	30956296	30956450	30956411	-	154	ENSBTAG00000069822
TFE70634	4.11481	1.5261	0.632809	2.41163	0.0158814	0.0458607	Coding_5UTR	23	31448663	31448895	31448709	+	232	ZNF322
TFE70652	0.899181	3.11204	1.08217	2.87574	0.00403087	0.0150738	Unannotated	23	31697403	31697534	31697426	-	131	N/A
TFE70665	4.84905	2.95459	0.579092	5.10211	3.35892e-07	4.3798e-06	Intron	23	31737506	31737683	31737682	-	177	H1-12:H2BC19
TFE70668	9.95828	1.84422	0.475469	3.87874	0.000104999	0.00069532	Noncoding_upstream	23	31742523	31742923	31742883	-	400	ENSBTAG00000066356
TFE70669	1.15187	4.20128	1.13075	3.71548	0.000202818	0.00122544	Intron	23	31758331	31758872	31758734	-	541	H1-12:H2BC19
TFE70670	2.28087	2.44884	0.902574	2.71317	0.00666421	0.0227681	Intron	23	31758963	31759044	31758964	+	81	H3C6
TFE70678	1.19735	3.1151	1.05057	2.96516	0.00302528	0.0119151	Intron	23	31791660	31791916	31791783	-	256	H2BC5
TFE70680	16.1655	3.71935	0.446381	8.33223	7.93337e-17	8.51425e-15	Coding_5UTR	23	31794595	31795105	31795066	-	510	H2BC5
TFE70682	51.4884	0.912362	0.345393	2.64152	0.00825344	0.0271089	Coding_5UTR	23	31828429	31829054	31828993	-	625	H2AC6
TFE70684	16.1154	1.15537	0.433658	2.66424	0.00771615	0.025659	Coding_upstream	23	31829132	31829686	31829239	+	554	H2BC19
TFE70705	3.95813	2.59233	0.700762	3.69931	0.000216186	0.00129367	Unannotated	23	31924631	31925190	31924889	-	559	N/A
TFE70793	3.27933	2.23816	0.742593	3.01398	0.00257844	0.0104488	Unannotated	23	33066640	33066725	33066722	-	85	N/A
TFE70870	1.13961	4.31119	1.19476	3.60842	0.000308066	0.00174597	Unannotated	23	33773645	33773864	33773695	+	219	N/A
TFE70903	1.21249	3.04071	1.0035	3.0301	0.00244469	0.00999321	Unannotated	23	36517834	36518094	36518021	+	260	N/A
TFE71316	5.14105	3.29152	0.545766	6.03101	1.62935e-09	3.67572e-08	Coding_upstream	23	45349728	45349827	45349757	+	99	MAK
TFE71331	9.18296	2.20111	0.593876	3.70635	0.000210269	0.00126345	Unannotated	23	45428680	45429088	45428726	+	408	N/A
TFE71351	2.17687	3.06777	0.936408	3.27611	0.00105249	0.00492768	Coding_CDS	23	47171919	47172100	47172010	+	181	SLC35B3
TFE71464	1.45582	3.88256	1.35394	2.86761	0.0041358	0.0153924	Unannotated	23	48867124	48867287	48867287	-	163	N/A
TFE71819	3.0114	2.85088	1.02121	2.79167	0.00524365	0.0187178	Coding_CDS	24	3926852	3926951	3926946	-	99	ZNF407
TFE71822	1.07111	3.38278	1.19828	2.82303	0.00475725	0.0172502	Unannotated	24	3940511	3940897	3940779	+	386	N/A
TFE71827	1.69226	4.25435	1.22601	3.47008	0.000520299	0.00272628	Unannotated	24	3957516	3957845	3957825	-	329	N/A
TFE71894	2.20084	5.49632	0.981048	5.60249	2.11289e-08	3.6904e-07	Unannotated	24	5698912	5698995	5698916	+	83	N/A
TFE71983	1.3239	2.75633	1.12683	2.44609	0.0144413	0.042492	Coding_CDS	24	9448234	9448354	9448236	+	120	DSEL
TFE71985	1.12639	2.44215	0.993287	2.45866	0.0139458	0.0413454	Intron	24	9449131	9449343	9449269	-	212	ENSBTAG00000059316
TFE72140	41.0575	2.24761	0.440907	5.09769	3.43827e-07	4.47672e-06	Coding_5UTR	24	21051554	21051969	21051789	+	415	RPRD1A
TFE72146	1.57065	2.83808	1.09469	2.59259	0.00952558	0.0304079	Unannotated	24	21119733	21119830	21119740	+	97	N/A
TFE72148	1.03292	3.70866	1.50783	2.4596	0.013909	0.0412678	Unannotated	24	21139563	21139675	21139566	+	112	N/A
TFE72186	7.85201	1.42502	0.468632	3.04081	0.0023594	0.00970308	Coding_upstream	24	21747869	21748268	21748019	-	399	ENSBTAG00000055586
TFE72281	13.5946	2.95762	0.486777	6.07593	1.23273e-09	2.85533e-08	Intron	24	25118177	25118653	25118373	-	476	RNF138
TFE72395	1.17041	2.81307	1.01792	2.76355	0.00571766	0.0200958	Unannotated	24	30595213	30595392	30595214	+	179	N/A
TFE72396	13.1385	1.25705	0.308987	4.06829	4.736e-05	0.000349271	Coding_upstream	24	30606915	30607754	30607717	-	839	TAF4B
TFE72577	1.87385	3.48726	1.02182	3.4128	0.000642997	0.00325328	Unannotated	24	34429486	34429930	34429488	+	444	N/A
TFE72600	0.821467	4.16511	1.72371	2.41637	0.0156763	0.0453818	Unannotated	24	34617384	34617607	34617471	+	223	N/A
TFE72690	2.51409	3.96734	0.948539	4.18258	2.88223e-05	0.000226478	Coding_upstream	24	35518877	35519041	35518959	+	164	CLUL1
TFE72855	11.7103	1.02278	0.424951	2.40682	0.0160922	0.0463492	Noncoding_1st-exon	24	38792881	38794200	38793174	+	1319	ENSBTAG00000066494
TFE72986	3.66944	1.57038	0.638243	2.46047	0.0138753	0.0411874	Coding_upstream	24	41545905	41546204	41546080	+	299	TWSG1
TFE72988	0.931176	3.42077	1.19608	2.85998	0.00423665	0.015689	Coding_3UTR	24	41565233	41565316	41565236	+	83	TWSG1
TFE73019	3.61224	1.94041	0.58583	3.31223	0.00092554	0.00442197	Unannotated	24	42159529	42160842	42160679	+	1313	N/A
TFE73190	3.73232	3.04612	0.965408	3.15527	0.00160349	0.00702578	Unannotated	24	44681203	44681333	44681240	-	130	N/A
TFE73200	1.62249	4.56827	1.26325	3.61627	0.000298876	0.00170084	Unannotated	24	45513566	45513650	45513645	-	84	N/A
TFE73292	1.52526	3.99775	1.14782	3.48291	0.000495989	0.00261915	Coding_5UTR	24	46683534	46683681	46683605	+	147	KATNAL2
TFE73346	4.33483	2.42339	0.94547	2.56315	0.0103726	0.0325928	Coding_3UTR	24	48598700	48600097	48599235	-	1397	SMAD7
TFE73370	1.98741	3.11869	0.984684	3.1672	0.00153914	0.0067863	Unannotated	24	49170510	49170671	49170660	-	161	N/A
TFE73558	1.35645	2.41286	0.887717	2.71805	0.00656684	0.0224983	Coding_CDS	24	53647789	53648011	53647856	-	222	MBD2
TFE73631	0.93701	4.06729	1.57109	2.58884	0.00963004	0.0306842	Unannotated	24	55006561	55006819	55006722	-	258	N/A
TFE73632	3.90435	3.25257	0.905541	3.59185	0.000328337	0.00184492	Unannotated	24	55070790	55070930	55070814	+	140	N/A
TFE73968	5.99343	2.15625	0.763213	2.82523	0.00472467	0.0171479	Coding_5UTR	24	61730241	61730396	61730335	+	155	SERPINB5
TFE74087	4.85083	1.42717	0.560188	2.54766	0.0108447	0.0337701	Unannotated	25	395137	396029	395813	+	892	N/A
TFE74197	1.65144	2.29824	0.960775	2.39207	0.0167536	0.0478672	Coding_CDS	25	622829	623011	622989	-	182	CCDC78
TFE74372	3.5173	2.65813	0.726871	3.65694	0.00025524	0.0014888	Intron	25	1306895	1307086	1306897	+	191	MAPK8IP3
TFE74373	1.19583	3.1208	1.30548	2.39054	0.0168238	0.0480127	Intron	25	1313677	1313765	1313688	+	88	MAPK8IP3
TFE74423	4.15071	2.63755	0.651503	4.04841	5.15678e-05	0.000375901	Coding_5UTR	25	1521819	1521930	1521820	+	111	RNF151
TFE74645	1.47667	3.35469	1.33875	2.50583	0.0122164	0.0371961	Coding_upstream	25	2271330	2271361	2271333	+	31	PRSS33
TFE74647	333.026	1.15423	0.314727	3.6674	0.000245033	0.0014376	Unannotated	25	2280420	2281307	2281023	+	887	N/A
TFE74685	19.3389	2.16445	0.718453	3.01265	0.0025898	0.0104853	Coding_5UTR	25	2436377	2436433	2436417	-	56	CLDN6
TFE75053	26.904	1.38199	0.380147	3.63542	0.000277532	0.00159713	Coding_5UTR	25	7698148	7698300	7698191	-	152	CARHSP1
TFE75060	7.75476	4.58546	0.77683	5.90279	3.57412e-09	7.45353e-08	Unannotated	25	7802387	7802622	7802537	-	235	N/A
TFE75068	21.1341	1.98612	0.367592	5.40305	6.55179e-08	1.01624e-06	Intron	25	7898827	7903996	7901860	+	5169	HAPSTR1
TFE75479	181.495	1.04961	0.347837	3.01753	0.00254841	0.0103466	Coding_5UTR	25	16429284	16429405	16429308	-	121	RPS15A
TFE75746	1.73187	3.94448	1.06661	3.69813	0.000217192	0.00129869	Coding_CDS	25	19995713	19996230	19995838	+	517	POLR3E
TFE75863	30.1311	2.64536	0.342857	7.71564	1.20376e-14	8.24825e-13	Intron	25	22200281	22201598	22200356	+	1317	RBBP6
TFE75871	4.14877	2.70063	0.697126	3.87394	0.000107089	0.000707727	Unannotated	25	22221047	22221233	22221200	-	186	N/A
TFE75873	1.92944	3.29873	0.772953	4.26769	1.97506e-05	0.000163419	Unannotated	25	22222744	22223069	22223068	-	325	N/A
TFE75875	1.12253	2.53525	1.03189	2.4569	0.0140141	0.0414993	Coding_CDS	25	22230314	22230501	22230408	+	187	RBBP6
TFE75877	5.02941	2.29006	0.599774	3.81821	0.000134423	0.000859848	Coding_CDS	25	22231824	22232100	22231825	+	276	RBBP6
TFE75878	3.27616	2.82327	0.742649	3.80162	0.000143753	0.000909268	Coding_CDS	25	22232316	22233504	22232520	+	1188	RBBP6
TFE76253	0.972299	3.10115	1.14114	2.71759	0.00657602	0.0225199	Unannotated	25	26742464	26742839	26742571	+	375	N/A
TFE76367	8.74772	3.31361	0.470554	7.04194	1.89587e-12	8.06377e-11	Coding_upstream	25	27164674	27165437	27164880	+	763	ZNF646
TFE76369	6.13377	2.67343	0.601502	4.44459	8.80589e-06	8.04399e-05	Coding_3UTR	25	27175523	27175751	27175675	-	228	ZNF668
TFE76371	2.91266	1.64045	0.685904	2.39166	0.0167722	0.0479073	Coding_CDS	25	27175979	27176381	27176116	-	402	ZNF668
TFE76385	9.95927	2.24987	0.567495	3.96456	7.35311e-05	0.000510688	Intron	25	27201961	27202069	27202065	-	108	VKORC1
TFE76386	46.3386	2.56214	0.36522	7.01533	2.29406e-12	9.61315e-11	Coding_5UTR	25	27203081	27203304	27203269	-	223	VKORC1
TFE76397	3.84214	3.71849	0.943604	3.94073	8.12334e-05	0.000556074	Intron	25	27222224	27222707	27222227	+	483	KAT8
TFE76409	7.62744	1.64976	0.572503	2.88166	0.00395581	0.0148439	Unannotated	25	27277706	27277893	27277713	+	187	N/A
TFE76634	2.94284	4.02578	0.82268	4.89349	9.90617e-07	1.15521e-05	Intron	25	30948884	30948929	30948929	-	45	AUTS2
TFE76635	1.23688	2.9925	1.06127	2.81973	0.00480641	0.017394	Unannotated	25	30954043	30954436	30954063	+	393	N/A
TFE76695	2.12012	3.01691	1.0632	2.83756	0.00454597	0.0166076	Unannotated	25	32911794	32911873	32911797	+	79	N/A
TFE76862	4.37566	3.57674	0.810031	4.41556	1.00748e-05	9.05452e-05	Coding_5UTR	25	34015706	34015963	34015847	-	257	HIP1
TFE77047	5.06878	2.8759	0.662229	4.34276	1.40704e-05	0.000121465	Coding_CDS	25	35771022	35771059	35771023	-	37	SRRT
TFE77050	3.44127	2.57219	0.655789	3.92228	8.77155e-05	0.000593727	Coding_CDS	25	35773277	35773356	35773336	-	79	SRRT
TFE77051	4.3169	2.78996	0.748803	3.7259	0.000194621	0.00118163	Coding_CDS	25	35774819	35775004	35774947	-	185	SRRT
TFE77055	16.2021	0.865536	0.326466	2.65123	0.00801995	0.0264854	Coding_5UTR	25	35784188	35784555	35784458	-	367	SRRT
TFE77318	11.274	3.37909	0.749812	4.50659	6.58786e-06	6.24721e-05	Coding_5UTR	25	36910584	36910965	36910816	+	381	ZNF394
TFE77321	21.065	2.70308	0.590649	4.57646	4.729e-06	4.65098e-05	Coding_CDS	25	36922822	36923696	36923489	+	874	ZNF394
TFE77424	0.778171	3.64671	1.3923	2.6192	0.00881367	0.0285608	Intron	25	37504128	37504209	37504207	-	81	NPTX2
TFE77582	1.38287	3.99483	1.21862	3.27817	0.00104484	0.00489627	Intron	25	38514836	38514999	38514975	-	163	ZNF12
TFE77586	9.73656	3.31663	0.60018	5.52606	3.27502e-08	5.43981e-07	Unannotated	25	38523887	38524258	38524050	+	371	N/A
TFE77632	104.515	1.78213	0.308696	5.7731	7.78276e-09	1.50663e-07	Intron	25	38799935	38800201	38800069	+	266	ACTB
TFE77685	8.51783	2.68158	0.563229	4.76109	1.92547e-06	2.08947e-05	Unannotated	25	39133034	39133200	39133065	+	166	N/A
TFE77767	1.97121	4.12137	1.0084	4.08703	4.36938e-05	0.000325934	Intron	25	40522330	40522453	40522337	+	123	CARD11
TFE77794	4.42994	2.77132	0.883386	3.13716	0.00170596	0.00740193	Coding_3UTR	25	40757151	40758354	40757306	-	1203	LFNG
TFE77798	1.33665	3.64277	1.01066	3.60434	0.00031295	0.00177091	Coding_upstream	25	40765562	40765716	40765689	-	154	LFNG
TFE77903	57.8901	1.72307	0.334867	5.14552	2.66777e-07	3.56813e-06	Coding_upstream	25	41664221	41664584	41664310	+	363	ZFAND2A
TFE77904	1.22032	3.42927	1.15354	2.97283	0.00295072	0.0116737	Intron	25	41664742	41665016	41664789	+	274	ZFAND2A
TFE77907	2.74599	2.60629	0.897383	2.90433	0.00368043	0.0139916	Coding_CDS	25	41667780	41667912	41667839	+	132	ZFAND2A
TFE78054	8.04822	2.53382	0.866382	2.92459	0.00344906	0.0132697	Coding_3UTR	26	7515372	7516572	7516331	+	1200	CSTF2T
TFE78226	1.23291	3.57033	1.29034	2.76698	0.0056578	0.0199113	Coding_CDS	26	12541543	12541942	12541581	-	399	ANKRD1
TFE78389	2.87352	3.98042	1.01836	3.90868	9.28029e-05	0.000623157	Coding_CDS	26	14416378	14416681	14416499	+	303	CYP26A1
TFE78687	20.1614	1.39562	0.470771	2.96454	0.0030314	0.0119338	Coding_5UTR	26	18576247	18579196	18578765	-	2949	FRAT2
TFE78715	37.7246	1.76669	0.418857	4.21788	2.46605e-05	0.000198002	Coding_upstream	26	18663972	18664146	18664034	-	174	EXOSC1
TFE78810	34.2024	3.1318	0.340126	9.20777	3.3297e-20	6.78497e-18	Unannotated	26	19260001	19260114	19260027	+	113	N/A
TFE78952	25.5054	2.13509	0.442435	4.82576	1.3947e-06	1.57006e-05	Coding_5UTR	26	21184330	21184532	21184460	-	202	BLOC1S2
TFE78992	1.6368	4.99429	1.31223	3.80596	0.000141257	0.000896209	Unannotated	26	21524278	21524733	21524316	+	455	N/A
TFE79160	15.3805	1.02235	0.401572	2.54588	0.0109003	0.0339093	Coding_CDS	26	22827487	22827994	22827694	+	507	NOLC1
TFE79335	492.353	1.70239	0.297198	5.72815	1.0153e-08	1.92661e-07	Coding_upstream	26	23987641	23987833	23987720	-	192	ATP5MK
TFE79363	39.0051	1.69885	0.413441	4.10905	3.97291e-05	0.000299585	Coding_CDS	26	24027071	24027199	24027138	+	128	PDCD11
TFE79490	1.17505	4.50787	1.67647	2.68891	0.00716867	0.0241371	Coding_3UTR	26	25681819	25681896	25681894	-	77	ENSBTAG00000052345
TFE79494	2.82238	1.67877	0.678461	2.47438	0.0133469	0.0399433	Intron	26	25713841	25713985	25713932	-	144	ZNF511
TFE79602	0.812947	3.47686	1.1089	3.1354	0.00171618	0.00744007	Intron	26	30891043	30891200	30891147	-	157	ENSBTAG00000055323
TFE79653	1.85206	2.57645	0.881001	2.92445	0.00345063	0.0132741	Coding_upstream	26	31480953	31481011	31480961	-	58	BBIP1
TFE79915	15.5936	2.16561	0.365581	5.92376	3.14666e-09	6.63309e-08	Coding_5UTR	26	36956257	36956515	36956371	+	258	ENSBTAG00000039671
TFE80050	51.0523	1.76534	0.350596	5.03524	4.77246e-07	6.01661e-06	Coding_CDS	26	39248560	39249254	39249110	-	694	EIF3A
TFE80065	22.7909	1.65268	0.279619	5.91046	3.41158e-09	7.13365e-08	Coding_5UTR	26	39291947	39292095	39292031	+	148	DENND10
TFE80102	1.85855	3.43	1.17137	2.92819	0.00340945	0.0131473	Unannotated	26	39612999	39613409	39613409	-	410	N/A
TFE80121	8.63887	2.23613	0.55959	3.99601	6.44189e-05	0.000455934	Coding_3UTR	26	39798666	39798828	39798686	+	162	BAG3
TFE80333	6.17282	1.40358	0.56219	2.49663	0.012538	0.0379899	Coding_upstream	26	44097496	44097739	44097549	+	243	LHPP
TFE80643	12.3297	1.81585	0.369398	4.9157	8.84654e-07	1.04433e-05	Coding_5UTR	27	531692	531855	531731	-	163	ERICH1
TFE80762	10.5193	1.35956	0.57238	2.37528	0.0175355	0.0496259	Coding_5UTR	27	5810011	5810605	5810375	+	594	AGPAT5
TFE80772	11.4722	3.31308	0.383441	8.64039	5.60205e-18	7.36941e-16	Unannotated	27	5917238	5917427	5917416	-	189	N/A
TFE80773	1.79133	3.74142	0.979895	3.81818	0.000134439	0.000859864	Coding_CDS	27	5920150	5920208	5920198	-	58	ENSBTAG00000064711
TFE80774	7.81657	1.20916	0.468325	2.58188	0.00982626	0.0312017	Intron	27	5920971	5921301	5921209	-	330	ENSBTAG00000064711
TFE80775	2.03511	3.4724	0.982102	3.53568	0.00040673	0.00220993	Intron	27	5922258	5922458	5922406	-	200	ENSBTAG00000064711
TFE80776	107.934	4.40744	0.325444	13.5429	8.73329e-42	2.09444e-38	Intron	27	5923391	5923575	5923508	-	184	ENSBTAG00000064711
TFE80783	1.80788	3.07311	0.900621	3.41222	0.000644372	0.00325971	Intron	27	5937572	5937686	5937653	-	114	ENSBTAG00000064711
TFE80784	1.44831	3.84413	1.04758	3.66952	0.000243006	0.00142705	Intron	27	5940834	5941007	5940931	-	173	ENSBTAG00000064711
TFE80785	13.6444	3.58089	0.457222	7.83185	4.80761e-15	3.61608e-13	Intron	27	5942088	5942262	5942187	-	174	ENSBTAG00000064711
TFE80789	22.3669	4.0086	0.473069	8.47361	2.37903e-17	2.78838e-15	Unannotated	27	5947244	5947385	5947364	-	141	N/A
TFE80799	1.46882	3.79731	1.03684	3.66237	0.000249892	0.00146198	Coding_5UTR	27	6025436	6025586	6025537	-	150	ENSBTAG00000052579
TFE80826	1.69858	2.67603	0.868533	3.08109	0.00206246	0.0086788	Intron	27	6397858	6397987	6397874	+	129	ENSBTAG00000062122
TFE80832	0.745997	3.9101	1.21466	3.21909	0.00128596	0.00583333	Intron	27	6479598	6479745	6479640	+	147	ENSBTAG00000052422:ENSBTAG00000062122
TFE80836	11.8267	3.57678	0.530812	6.73831	1.60235e-11	5.56619e-10	Unannotated	27	6786917	6787029	6786929	+	112	N/A
TFE80843	3.1732	1.95625	0.806242	2.42639	0.0152501	0.0444077	Unannotated	27	7015021	7015141	7015036	+	120	N/A
TFE80844	1.2906	2.72607	1.08366	2.5156	0.011883	0.0363799	Unannotated	27	7029309	7029445	7029391	+	136	N/A
TFE80853	1.68691	2.63129	1.10333	2.38486	0.0170855	0.0486038	Coding_5UTR	27	7251567	7251683	7251612	+	116	ENSBTAG00000023157
TFE81231	4.00634	3.80854	1.14445	3.32785	0.000875194	0.00421705	Coding_5UTR	27	17559896	17560053	17559940	+	157	ZFP42
TFE81757	1.39896	2.80366	1.11446	2.51571	0.0118792	0.0363701	Coding_5UTR	27	33151840	33151957	33151957	-	117	RAB11FIP1
TFE82015	1.2972	3.33294	1.09523	3.04313	0.00234131	0.00964522	Unannotated	27	37554387	37554759	37554684	+	372	N/A
TFE82191	1.16093	3.70641	1.49067	2.48641	0.0129041	0.0388799	Intron	27	43942827	43942983	43942909	+	156	ZNF385D
TFE82776	2.8572	3.62272	0.98393	3.68189	0.000231516	0.00137041	Coding_5UTR	28	13808841	13808962	13808933	-	121	HNRNPF
TFE82779	1.22932	3.93004	1.21767	3.2275	0.00124876	0.00568942	Unannotated	28	13812178	13812472	13812180	+	294	N/A
TFE82780	0.914776	4.44642	1.50023	2.96383	0.00303835	0.0119552	Unannotated	28	13812677	13812843	13812725	+	166	N/A
TFE82781	3.36302	4.74292	0.903458	5.24974	1.52313e-07	2.15848e-06	Unannotated	28	13813120	13813240	13813165	+	120	N/A
TFE82782	3.6265	3.32398	0.743655	4.46979	7.82977e-06	7.26514e-05	Unannotated	28	13814588	13814797	13814611	+	209	N/A
TFE82783	1.47957	3.07682	1.08083	2.84672	0.00441717	0.0162238	Unannotated	28	13815014	13815190	13815016	+	176	N/A
TFE82784	1.31882	2.20318	0.843453	2.61209	0.00899906	0.0290408	Unannotated	28	13815399	13815643	13815568	+	244	N/A
TFE82785	2.55534	4.19003	0.916986	4.56935	4.89232e-06	4.79044e-05	Unannotated	28	13816374	13816688	13816375	+	314	N/A
TFE82903	1.87741	4.32812	1.42085	3.04615	0.00231793	0.0095685	Unannotated	28	17173743	17174052	17173747	+	309	N/A
TFE83124	2.50586	2.90394	1.00874	2.87879	0.00399204	0.0149591	Intron	28	24983281	24983442	24983334	+	161	TET1
TFE83172	5.08886	1.96935	0.725294	2.71525	0.00662264	0.0226482	Coding_CDS	28	25238698	25238831	25238699	+	133	DDX21
TFE83174	35.2543	1.62161	0.356829	4.54449	5.50683e-06	5.32527e-05	Coding_CDS	28	25241978	25242367	25242073	+	389	DDX21
TFE83449	46.7202	1.19523	0.338863	3.52719	0.000419999	0.00227174	Coding_upstream	28	28618847	28619068	28618973	-	221	MICU1
TFE83450	6.2727	1.77033	0.529207	3.34525	0.000822073	0.00399467	Noncoding_1st-exon	28	28619144	28619287	28619148	+	143	ENSBTAG00000062675
TFE83584	7.34867	1.35046	0.501776	2.69137	0.00711601	0.0239909	Unannotated	28	29679045	29679132	29679087	-	87	N/A
TFE83658	4.43627	1.84148	0.754056	2.4421	0.0146019	0.0428728	Coding_5UTR	28	30012608	30012757	30012672	+	149	ADK
TFE84210	16.4572	3.34217	0.484818	6.89365	5.43773e-12	2.09947e-10	Coding_5UTR	28	45689316	45689584	45689533	-	268	TFAM
TFE84265	2.56569	3.25357	0.818076	3.97709	6.97624e-05	0.000488157	Unannotated	29	1080582	1080788	1080615	-	206	N/A
TFE84266	14.9478	3.43843	0.477435	7.20189	5.93849e-13	2.80309e-11	Coding_5UTR	29	1080770	1080918	1080814	+	148	TAF1D
TFE84269	1.17772	2.74486	1.04205	2.63409	0.00843628	0.0275718	Coding_CDS	29	1084540	1084699	1084671	+	159	TAF1D
TFE84322	2.47124	3.46497	0.927462	3.73597	0.00018699	0.00114209	Unannotated	29	1800338	1800413	1800339	+	75	N/A
TFE84326	1.56686	4.72577	1.38677	3.40777	0.000654971	0.00330288	Unannotated	29	1964768	1964814	1964769	+	46	N/A
TFE84330	1.07446	3.5044	1.45481	2.40883	0.0160036	0.0461484	Unannotated	29	1966587	1966812	1966670	+	225	N/A
TFE84331	1.43162	2.85112	1.09863	2.59517	0.00945436	0.0302169	Unannotated	29	1966938	1967169	1967057	+	231	N/A
TFE84374	0.895036	3.7967	1.59672	2.37782	0.0174155	0.0493468	Unannotated	29	4805916	4806010	4806008	-	94	N/A
TFE84401	2.11576	4.27096	1.30832	3.26445	0.00109677	0.00510777	Unannotated	29	5223599	5223836	5223622	+	237	N/A
TFE84406	2.22512	2.89918	0.87462	3.31479	0.000917127	0.00438951	Coding_CDS	29	5254570	5254592	5254571	-	22	ENSBTAG00000065038
TFE84408	30.6833	3.48441	0.309923	11.2428	2.51205e-29	2.17551e-26	Coding_5UTR	29	5258428	5258668	5258588	-	240	ENSBTAG00000065038
TFE84412	13.4008	2.93669	0.547836	5.36053	8.29763e-08	1.25458e-06	Intron	29	5315851	5315979	5315887	+	128	ENSBTAG00000056669
TFE84414	3.56315	3.43185	0.681069	5.03891	4.68182e-07	5.91431e-06	Unannotated	29	5339034	5339114	5339109	-	80	N/A
TFE84415	1.15398	3.89499	1.13165	3.44189	0.000577672	0.00297564	Unannotated	29	5339119	5339363	5339287	+	244	N/A
TFE84418	3.16676	2.21845	0.672207	3.30026	0.000965961	0.00458314	Unannotated	29	5344749	5344932	5344887	-	183	N/A
TFE84420	4.70316	2.66251	0.577435	4.61093	4.00872e-06	4.01387e-05	Unannotated	29	5348949	5349207	5349101	-	258	N/A
TFE84421	38.2446	3.98284	0.355407	11.2064	3.79217e-29	3.19537e-26	Unannotated	29	5366472	5366710	5366534	+	238	N/A
TFE84422	15.3043	3.43801	0.38438	8.94431	3.74276e-19	6.34174e-17	Coding_CDS	29	5372747	5373206	5373096	+	459	ENSBTAG00000033656
TFE84424	2.29971	3.64759	1.03199	3.53453	0.000408505	0.00221803	Unannotated	29	5402521	5402785	5402560	+	264	N/A
TFE84431	35.2894	3.28086	0.375722	8.73215	2.4987e-18	3.49696e-16	Unannotated	29	5532165	5532331	5532234	+	166	N/A
TFE84432	11.0763	1.82657	0.53571	3.40962	0.000650539	0.00328558	Unannotated	29	5534382	5534670	5534534	+	288	N/A
TFE84434	13.3768	1.98197	0.475602	4.16729	3.08245e-05	0.000240224	Unannotated	29	5538380	5539926	5539840	+	1546	N/A
TFE84435	2.30462	4.88784	0.940643	5.19627	2.03323e-07	2.78637e-06	Unannotated	29	5539862	5540044	5539938	-	182	N/A
TFE84438	23.3469	2.7288	0.457906	5.9593	2.53317e-09	5.43689e-08	Intron	29	5558029	5558474	5558385	-	445	ENSBTAG00000057242
TFE84440	2.2148	3.26527	0.945865	3.45215	0.000556137	0.00288282	Unannotated	29	5594362	5594562	5594515	-	200	N/A
TFE84443	2.46124	2.70304	1.05187	2.56976	0.010177	0.0320931	Unannotated	29	5623131	5623497	5623252	-	366	N/A
TFE84445	3.78382	4.42001	1.00142	4.41376	1.01588e-05	9.11429e-05	Unannotated	29	5624896	5625113	5625053	-	217	N/A
TFE84448	14.3282	3.38311	0.450271	7.51349	5.75714e-14	3.39301e-12	Unannotated	29	5655248	5655637	5655333	-	389	N/A
TFE84449	1.38042	3.6012	1.02298	3.52029	0.000431069	0.00232335	Unannotated	29	5656685	5656782	5656700	-	97	N/A
TFE84451	42.4963	4.42491	0.312555	14.1572	1.68512e-45	5.25371e-42	Unannotated	29	5668616	5668923	5668793	-	307	N/A
TFE84452	279.932	4.06084	0.246347	16.4843	4.76124e-61	3.71103e-57	Coding_5UTR	29	5683093	5683270	5683134	+	177	ENSBTAG00000009197
TFE84453	12.6025	3.34299	0.42808	7.80926	5.75233e-15	4.23472e-13	Coding_CDS	29	5684568	5684983	5684646	+	415	ENSBTAG00000009197
TFE84454	3.40791	4.84063	0.868997	5.57036	2.54213e-08	4.33922e-07	Coding_CDS	29	5687238	5687469	5687263	+	231	ENSBTAG00000009197
TFE84455	6.92899	3.71494	0.595916	6.234	4.54686e-10	1.14923e-08	Coding_CDS	29	5688769	5688858	5688829	+	89	ENSBTAG00000009197
TFE84456	23.2471	3.46392	0.475773	7.28062	3.32296e-13	1.66559e-11	Unannotated	29	5712481	5712702	5712545	+	221	N/A
TFE84458	3.91814	4.697	1.00694	4.66464	3.09152e-06	3.19153e-05	Intron	29	5715307	5715539	5715393	+	232	ENSBTAG00000067206
TFE84461	8.32411	3.18868	0.578156	5.51526	3.48269e-08	5.75409e-07	Unannotated	29	5722518	5722798	5722687	+	280	N/A
TFE84462	2.07341	3.1717	1.01368	3.1289	0.00175462	0.00757408	Unannotated	29	5723049	5723125	5723050	+	76	N/A
TFE84464	1.51035	3.41328	0.994752	3.43128	0.000600736	0.00307237	Unannotated	29	5743763	5743973	5743814	+	210	N/A
TFE84465	1.47201	3.71598	1.15181	3.2262	0.00125445	0.00571033	Unannotated	29	5747953	5749039	5748867	+	1086	N/A
TFE84468	1.4654	3.39826	1.01443	3.34992	0.000808351	0.00393996	Unannotated	29	5760907	5761360	5761025	+	453	N/A
TFE84469	91.3478	3.13234	0.396655	7.89689	2.85951e-15	2.23716e-13	Intron	29	5772734	5773093	5772761	+	359	ENSBTAG00000068537
TFE84475	12.6336	4.40018	0.447461	9.83366	8.06312e-23	2.76246e-20	Unannotated	29	5792189	5792387	5792293	+	198	N/A
TFE84481	56.8532	4.17969	0.316371	13.2114	7.54239e-40	1.56766e-36	Unannotated	29	5825177	5825391	5825221	+	214	N/A
TFE84483	1.46917	3.12888	1.01843	3.07225	0.00212453	0.00890157	Unannotated	29	5829738	5829951	5829818	+	213	N/A
TFE84484	1.36492	3.84478	1.01673	3.78152	0.000155875	0.000975943	Unannotated	29	5831003	5831019	5831005	+	16	N/A
TFE84486	11.1684	4.11722	0.501916	8.20301	2.34442e-16	2.25592e-14	Unannotated	29	5833629	5833797	5833722	+	168	N/A
TFE84488	4.39698	5.51007	0.906699	6.07707	1.22398e-09	2.83824e-08	Unannotated	29	5866236	5866455	5866320	-	219	N/A
TFE84491	17.1657	4.05131	0.427514	9.47643	2.63132e-21	6.72432e-19	Unannotated	29	5877249	5877383	5877327	-	134	N/A
TFE84818	1.58794	2.73216	1.00711	2.71287	0.00667042	0.0227836	Unannotated	29	18016566	18016665	18016643	-	99	N/A
TFE84835	4.22287	2.71378	0.948187	2.86208	0.00420874	0.0156092	Coding_5UTR	29	18188406	18188559	18188464	-	153	AAMDC
TFE84859	1.27624	4.01779	1.12703	3.56493	0.000363955	0.00201099	Intron	29	18366317	18366439	18366363	+	122	CLNS1A
TFE84910	1.32514	3.77856	1.13548	3.32772	0.000875603	0.00421862	Unannotated	29	22224422	22224665	22224591	-	243	N/A
TFE85107	13.3057	1.05451	0.361795	2.91467	0.00356065	0.0136142	Coding_CDS	29	26114433	26115374	26114912	+	941	SPTY2D1
TFE85138	2.3294	2.28689	0.963766	2.37287	0.0176506	0.0498727	Coding_CDS	29	26345168	26345306	26345245	-	138	GTF2H1
TFE85185	2.75587	4.03371	0.864214	4.66749	3.04906e-06	3.15187e-05	Coding_5UTR	29	28218718	28218947	28218798	+	229	NRGN
TFE85541	66.9309	1.12551	0.292148	3.85253	0.000116903	0.000762563	Coding_3UTR	29	37223832	37224231	37224228	-	399	PRPF19
TFE85786	56.1006	2.52645	0.356022	7.09632	1.28119e-12	5.64576e-11	Coding_5UTR	29	40996323	40996375	40996341	+	52	CSKMT
TFE85827	13.7343	1.68819	0.505351	3.34063	0.000835877	0.00405322	Coding_5UTR	29	41099001	41099388	41099325	-	387	TMEM223
TFE85858	4.90855	2.32377	0.594009	3.91202	9.15289e-05	0.000615739	Noncoding_upstream	29	41158280	41158368	41158300	-	88	SNORD25:SNORD26
TFE85970	1.40382	2.80389	0.995761	2.81583	0.00486518	0.0175761	Coding_upstream	29	42544955	42545095	42545054	+	140	ENSBTAG00000013606
TFE86019	2.87388	3.83224	0.773659	4.9534	7.29271e-07	8.78195e-06	Unannotated	29	42774313	42774414	42774338	+	101	N/A
TFE86151	10.2075	1.20883	0.404203	2.99065	0.00278382	0.0111363	Coding_5UTR	29	43254448	43254782	43254485	+	334	SAC3D1
TFE86188	246.67	1.95814	0.319617	6.12652	8.98241e-10	2.13449e-08	Coding_5UTR	29	43328197	43328388	43328299	-	191	FAU
TFE86190	12.0441	3.75235	0.492665	7.61643	2.60783e-14	1.66949e-12	Coding_upstream	29	43328534	43328743	43328685	-	209	FAU
TFE86197	1.23909	3.46462	1.06896	3.2411	0.00119068	0.00546751	Intron	29	43385832	43385950	43385924	+	118	SPDYC
TFE86200	4.98703	1.92865	0.561759	3.43324	0.000596413	0.00305519	Coding_CDS	29	43388040	43388215	43388195	+	175	SPDYC
TFE86201	6.36714	3.52673	0.652049	5.40869	6.34881e-08	9.87463e-07	Unannotated	29	43389942	43390195	43390041	+	253	N/A
TFE86272	68.3205	1.50894	0.480728	3.13886	0.00169608	0.00736576	Coding_5UTR	29	43752835	43753237	43752938	+	402	ZNRD2
TFE86342	46.4284	1.55685	0.511074	3.04624	0.00231725	0.00956634	Coding_5UTR	29	43886830	43887716	43887621	-	886	RNASEH2C
TFE86392	2.24577	2.71223	1.01965	2.65995	0.00781511	0.025908	Coding_CDS	29	44091573	44091682	44091632	-	109	EIF1AD
TFE86394	37.2873	1.13506	0.385652	2.94323	0.00324811	0.0126451	Coding_upstream	29	44093127	44093439	44093378	-	312	EIF1AD
TFE86468	5.78043	2.45484	0.657742	3.73222	0.000189803	0.00115723	Unannotated	29	44507656	44507824	44507698	-	168	N/A
TFE86524	11.5076	2.24595	0.471305	4.76539	1.88484e-06	2.05217e-05	Coding_5UTR	29	44628648	44628816	44628769	+	168	CCS
TFE86528	37.1108	1.93263	0.34841	5.547	2.90619e-08	4.88313e-07	Coding_upstream	29	44653739	44654239	44653812	+	500	RBM14
TFE86530	8.64472	2.59111	0.610197	4.24634	2.17288e-05	0.000177294	Coding_CDS	29	44660039	44661371	44660083	+	1332	RBM14
TFE86531	9.32109	1.92228	0.655153	2.9341	0.00334519	0.0129516	Unannotated	29	44661091	44661384	44661319	-	293	N/A
TFE86532	14.3539	1.17889	0.426254	2.76569	0.00568025	0.0199812	Coding_3UTR	29	44662776	44662964	44662816	+	188	RBM14
TFE86660	2.11806	2.55	0.890472	2.86365	0.0041879	0.0155473	Unannotated	29	45284198	45285480	45284326	+	1282	N/A
TFE87357	22.1473	2.7906	0.541436	5.15406	2.54902e-07	3.42252e-06	Coding_upstream	3	3058629	3059091	3058908	-	462	UCK2
TFE87432	3.895	1.98933	0.699587	2.84358	0.00446105	0.0163544	Unannotated	3	5998757	5998901	5998882	+	144	N/A
TFE87433	1.98073	3.92402	1.03399	3.79502	0.000147633	0.000931357	Unannotated	3	6004478	6004801	6004701	+	323	N/A
TFE87710	5.53605	3.05385	0.727196	4.19948	2.67526e-05	0.000212663	Unannotated	3	9643855	9644258	9644153	-	403	N/A
TFE88039	9.73072	1.48993	0.49783	2.99285	0.00276385	0.01107	Coding_5UTR	3	14834784	14834924	14834874	+	140	KHDC4
TFE88051	3.2261	3.34559	0.948983	3.52545	0.000422765	0.00228412	Unannotated	3	14866398	14866617	14866521	+	219	N/A
TFE88053	7.75886	1.71501	0.620867	2.76229	0.00573976	0.0201575	Coding_3UTR	3	14872193	14872996	14872795	-	803	SYT11
TFE88054	10.157	1.43938	0.47763	3.0136	0.00258169	0.0104586	Unannotated	3	14873217	14873674	14873331	+	457	N/A
TFE88059	2.36555	2.32393	0.797638	2.91352	0.00357384	0.0136538	Coding_CDS	3	14884001	14884824	14884435	-	823	SYT11
TFE88060	11.1425	2.31117	0.560101	4.12635	3.68568e-05	0.000280402	Coding_upstream	3	14891003	14891378	14891237	-	375	SYT11
TFE88066	2.51111	4.23317	1.03276	4.09891	4.15107e-05	0.000311625	Intron	3	14946669	14946764	14946762	-	95	ENSBTAG00000062941
TFE88327	5.29737	2.70866	0.846559	3.19961	0.00137615	0.00618263	Coding_CDS	3	16251512	16251693	16251585	-	181	HAX1
TFE88328	29.0858	1.94222	0.495727	3.91792	8.93157e-05	0.000602922	Coding_CDS	3	16252650	16252934	16252701	-	284	HAX1
TFE88340	2.02275	2.80877	0.783608	3.5844	0.000337852	0.0018892	Unannotated	3	16326759	16326869	16326836	-	110	N/A
TFE88432	39.879	1.1835	0.363301	3.25761	0.00112354	0.00520755	Coding_5UTR	3	16711848	16712020	16711945	+	172	ILF2
TFE88440	7.9427	1.64775	0.536429	3.07171	0.0021284	0.00891716	Coding_3UTR	3	16741095	16741352	16741187	-	257	CHTOP
TFE88442	10.3701	2.05571	0.433131	4.74617	2.07301e-06	2.23267e-05	Coding_CDS	3	16744934	16745101	16744947	-	167	CHTOP
TFE88443	1.40543	2.46386	0.943724	2.61079	0.00903337	0.0291335	Coding_CDS	3	16747619	16747726	16747726	-	107	CHTOP
TFE88444	83.2043	1.42217	0.287918	4.9395	7.83213e-07	9.36462e-06	Coding_upstream	3	16750299	16750745	16750579	-	446	CHTOP
TFE88549	6.09166	4.77498	0.933735	5.11385	3.15656e-07	4.14803e-06	Coding_5UTR	3	19250671	19250840	19250792	-	169	TUFT1
TFE88620	10.575	2.52067	0.656696	3.83841	0.000123836	0.00080042	Coding_3UTR	3	19572096	19573123	19572237	-	1027	PIP5K1A
TFE88621	1.03107	2.6418	1.04686	2.52356	0.0116174	0.0357226	Unannotated	3	19573348	19573701	19573350	+	353	N/A
TFE88629	4.61835	3.0922	0.895023	3.45488	0.000550533	0.00285828	Coding_5UTR	3	19610646	19611321	19611272	-	675	PIP5K1A
TFE88634	1.18118	2.40004	0.987903	2.42943	0.0151225	0.0440979	Coding_CDS	3	19644028	19644098	19644052	-	70	SCNM1
TFE88800	1.34856	3.06698	1.12188	2.73379	0.00626097	0.0216444	Unannotated	3	20392015	20392142	20392111	-	127	N/A
TFE89028	7.17405	1.94285	0.58346	3.32988	0.000868825	0.0041905	Coding_5UTR	3	22466888	22467327	22467144	+	439	FMO5
TFE89132	1.88608	5.17686	1.18681	4.36198	1.28892e-05	0.000112389	Intron	3	23553108	23553444	23553199	+	336	HMGCS2
TFE89255	1.11121	3.14568	1.18947	2.6446	0.00817883	0.0269062	Unannotated	3	25606720	25607063	25606723	+	343	N/A
TFE89357	4.22096	2.97415	0.811445	3.66525	0.0002471	0.00144836	Noncoding_1st-exon	3	27439338	27439591	27439473	-	253	ENSBTAG00000060318
TFE89415	9.37308	1.10179	0.402316	2.73862	0.00616975	0.0213834	Unannotated	3	28661314	28661477	28661345	+	163	N/A
TFE89430	183.782	1.63416	0.250604	6.52088	6.98978e-11	2.10246e-09	Coding_5UTR	3	28755325	28755702	28755587	+	377	BCAS2
TFE89431	3.74345	2.00767	0.6983	2.87509	0.00403915	0.0151021	Coding_CDS	3	28761186	28761348	28761236	+	162	BCAS2
TFE89433	8.81037	2.29619	0.489554	4.69038	2.72704e-06	2.85018e-05	Coding_3UTR	3	28769656	28769738	28769657	+	82	BCAS2
TFE89434	1.2302	3.29438	1.2162	2.70875	0.00675376	0.0230065	Unannotated	3	28795588	28795630	28795624	-	42	N/A
TFE89696	40.9652	1.93871	0.28641	6.769	1.29674e-11	4.61247e-10	Coding_upstream	3	32407912	32408896	32408047	+	984	LRIF1
TFE89704	14.7669	4.29138	0.559965	7.66366	1.80709e-14	1.1861e-12	Unannotated	3	32442495	32442955	32442922	-	460	N/A
TFE90004	12.6847	4.05226	0.712784	5.68512	1.30721e-08	2.41447e-07	Unannotated	3	37221930	37222434	37221989	+	504	N/A
TFE90356	1.6544	3.51708	0.998384	3.52277	0.000427056	0.00230452	Intron	3	50877787	50877874	50877805	+	87	EVI5
TFE90389	31.5721	1.0742	0.409137	2.62553	0.0086515	0.0281477	Coding_upstream	3	51190623	51190817	51190748	-	194	C3H1orf146
TFE90407	0.89811	4.41316	1.44717	3.04951	0.00229217	0.00948727	Unannotated	3	51385100	51385386	51385196	+	286	N/A
TFE90424	1.23393	3.31775	1.10604	2.99968	0.00270265	0.0108702	Intron	3	51441435	51441554	51441513	-	119	BRDT
TFE90425	56.338	0.887194	0.295368	3.00368	0.00266732	0.0107468	Coding_upstream	3	51442791	51443203	51442963	-	412	BRDT
TFE90561	26.2824	1.51595	0.475039	3.1912	0.00141682	0.00633	Coding_3UTR	3	56698983	56699132	56699079	-	149	LMO4
TFE90563	8.89531	1.55947	0.476173	3.275	0.00105661	0.00494402	Coding_upstream	3	56712319	56712490	56712413	-	171	LMO4
TFE90585	1.03227	3.33742	0.997279	3.34653	0.000818299	0.00397943	Unannotated	3	57125896	57126064	57125988	+	168	N/A
TFE90646	1.37897	2.66591	0.943041	2.82692	0.00469975	0.0170804	Unannotated	3	58392027	58392341	58392216	-	314	N/A
TFE90668	59.0387	2.49146	0.299842	8.30924	9.63159e-17	1.01964e-14	Coding_CDS	3	58835869	58836253	58836017	+	384	C3H1orf52
TFE90777	4.20085	1.61618	0.612045	2.64062	0.0082755	0.0271613	Coding_upstream	3	66193566	66193811	66193761	-	245	PTGFR
TFE90778	3.26568	4.15799	1.00556	4.135	3.54951e-05	0.000271366	Unannotated	3	66242343	66242469	66242348	+	126	N/A
TFE90823	4.10345	3.32567	0.633947	5.24597	1.55463e-07	2.20013e-06	Unannotated	3	66905893	66906082	66906043	-	189	N/A
TFE90919	3.35106	2.17773	0.792992	2.74623	0.00602853	0.0209767	Coding_upstream	3	69990433	69990659	69990594	-	226	TYW3
TFE91053	2.10304	3.18585	0.77417	4.11519	3.86865e-05	0.000292501	Unannotated	3	77505574	77505713	77505625	+	139	N/A
TFE91059	10.4446	1.6365	0.504914	3.24114	0.00119054	0.00546732	Coding_3UTR	3	77649083	77649201	77649201	-	118	GADD45A
TFE91070	1.79642	2.41207	0.806989	2.98898	0.00279911	0.0111847	Unannotated	3	78045683	78045840	78045774	-	157	N/A
TFE91233	2.90014	4.35556	0.945471	4.60677	4.08978e-06	4.08349e-05	Intron	3	82241682	82242081	82241960	+	399	ENSBTAG00000065516
TFE91234	2.02099	2.92848	0.937972	3.12215	0.00179538	0.00772436	Unannotated	3	82243347	82244170	82243643	-	823	N/A
TFE91248	1.3351	4.41017	1.53647	2.87033	0.00410046	0.0152809	Noncoding_upstream	3	82852384	82852844	82852421	+	460	ENSBTAG00000061747
TFE91249	1.26144	3.65404	1.35359	2.69951	0.00694418	0.0235274	Unannotated	3	82862085	82862232	82862086	+	147	N/A
TFE91304	16.5755	3.63216	0.539066	6.73787	1.60724e-11	5.58005e-10	Coding_5UTR	3	83582472	83582644	83582574	+	172	ENSBTAG00000046720
TFE91470	17.5032	3.67987	0.567901	6.47978	9.1857e-11	2.68904e-09	Coding_5UTR	3	88454312	88454439	88454334	+	127	DAB1
TFE91677	1.32984	4.29647	1.42114	3.02326	0.00250064	0.0101868	Unannotated	3	92178573	92178751	92178747	-	178	N/A
TFE91684	6.0894	2.92935	0.542998	5.39477	6.8611e-08	1.05791e-06	Coding_upstream	3	92262488	92262671	92262638	-	183	LRRC42
TFE91748	1.60192	2.71709	1.02265	2.65691	0.0078861	0.0261114	Unannotated	3	93185958	93186061	93185960	+	103	N/A
TFE91894	1.18924	3.36205	1.36986	2.4543	0.0141158	0.0417245	Coding_5UTR	3	94803621	94803807	94803741	-	186	OSBPL9
TFE91921	25.0326	3.50436	0.545867	6.4198	1.36452e-10	3.85514e-09	Unannotated	3	95059495	95059646	95059585	-	151	N/A
TFE91927	2.53075	3.06358	0.980667	3.12397	0.00178428	0.00768136	Coding_CDS	3	95342525	95342666	95342605	-	141	CDKN2C
TFE91928	8.53442	2.76702	0.50386	5.49165	3.982e-08	6.48625e-07	Coding_upstream	3	95343117	95344381	95343230	-	1264	CDKN2C
TFE92000	40.4925	0.96682	0.300844	3.21369	0.00131042	0.00592959	Coding_5UTR	3	98936526	98936838	98936664	+	312	STIL
TFE92008	12.5376	1.51975	0.496567	3.06052	0.00220956	0.00919604	Unannotated	3	98966739	98966894	98966893	-	155	N/A
TFE92009	2.89994	1.65876	0.678537	2.44461	0.0145009	0.0426346	Coding_CDS	3	98967064	98967336	98967262	+	272	STIL
TFE92027	1.08507	3.56406	1.44066	2.47391	0.0133645	0.0399782	Unannotated	3	99370183	99370275	99370197	+	92	N/A
TFE92233	2.59076	3.3544	0.782112	4.2889	1.79563e-05	0.000150328	Intron	3	101041292	101041484	101041305	+	192	HECTD3
TFE92329	1.16826	3.78694	1.18856	3.18616	0.00144173	0.00642524	Unannotated	3	101870653	101870964	101870738	-	311	N/A
TFE92330	45.3507	2.87517	0.429399	6.69581	2.14486e-11	7.20586e-10	Unannotated	3	101880746	101880994	101880811	+	248	N/A
TFE92333	1.75848	3.48231	0.915831	3.80234	0.000143333	0.00090698	Unannotated	3	101887440	101887726	101887449	+	286	N/A
TFE92334	25.247	3.27914	0.455138	7.20471	5.81696e-13	2.74989e-11	Unannotated	3	101911626	101911877	101911701	+	251	N/A
TFE92336	5.39988	4.27165	0.772911	5.52671	3.26297e-08	5.42124e-07	Unannotated	3	101921489	101921868	101921491	+	379	N/A
TFE92337	1.96311	2.83082	0.947964	2.98621	0.00282454	0.0112667	Unannotated	3	101923056	101923399	101923265	+	343	N/A
TFE92338	1.5386	3.57213	1.28805	2.77328	0.00554951	0.0196064	Unannotated	3	101930951	101931183	101931157	-	232	N/A
TFE92341	1.53424	4.02919	1.03531	3.89176	9.95179e-05	0.000663105	Unannotated	3	101942367	101942586	101942458	+	219	N/A
TFE92342	100.778	3.67887	0.239244	15.3771	2.33268e-53	9.69677e-50	Coding_5UTR	3	101951027	101951241	101951188	-	214	KLF17
TFE92344	1.5818	4.464	1.02443	4.35756	1.31519e-05	0.000114344	Unannotated	3	102011597	102011741	102011717	-	144	N/A
TFE92538	9.47886	1.79329	0.748105	2.39711	0.0165249	0.0473332	Coding_upstream	3	103309044	103309290	103309100	+	246	SLC2A1
TFE92553	37.5646	2.28992	0.325105	7.04364	1.87281e-12	7.97115e-11	Coding_upstream	3	103432186	103432275	103432228	+	89	SVBP
TFE92672	0.930044	3.00471	1.02052	2.94429	0.00323691	0.0126099	Unannotated	3	105568730	105568947	105568947	-	217	N/A
TFE92675	115.982	3.46483	0.284237	12.19	3.51626e-34	4.47455e-31	Coding_5UTR	3	105588525	105588645	105588541	+	120	ENSBTAG00000034332
TFE92700	14.5863	1.46438	0.381278	3.84073	0.000122669	0.000794072	Coding_upstream	3	105756843	105757469	105757432	-	626	SMAP2
TFE92705	2.44522	3.06964	1.14345	2.68454	0.00726302	0.024385	Unannotated	3	105816865	105816981	105816906	+	116	N/A
TFE92970	2.86581	1.84565	0.718996	2.56699	0.0102587	0.0323016	Unannotated	3	108338079	108338270	108338142	+	191	N/A
TFE93049	1.84508	3.76787	1.046	3.60216	0.00031558	0.00178398	Unannotated	3	109752673	109752883	109752806	+	210	N/A
TFE93052	1.46642	3.08534	1.01858	3.02906	0.0024532	0.010024	Coding_CDS	3	109765650	109765973	109765671	-	323	AGO3
TFE93146	11.9006	1.56026	0.514213	3.03427	0.00241119	0.00987681	Coding_CDS	3	110561331	110561528	110561433	+	197	SFPQ
TFE93149	1.61534	3.26145	1.1822	2.7588	0.00580132	0.0203314	Unannotated	3	110566419	110566591	110566525	-	172	N/A
TFE93150	9.19319	2.46179	0.756977	3.25214	0.00114541	0.00529476	Coding_CDS	3	110570179	110571478	110571452	+	1299	SFPQ
TFE93435	2.65493	3.16139	0.752762	4.19971	2.67254e-05	0.000212529	Unannotated	3	115625200	115625376	115625347	-	176	N/A
TFE93436	1.5074	2.87128	1.05478	2.72214	0.00648598	0.0222726	Coding_3UTR	3	115642382	115642468	115642466	-	86	GBX2
TFE93570	1.69303	4.22385	0.946983	4.46033	8.18347e-06	7.54505e-05	Unannotated	3	118313369	118313565	118313388	+	196	N/A
TFE93578	1.71775	2.7161	0.823826	3.29694	0.000977459	0.00462853	Intron	3	118512066	118512400	118512145	-	334	HDAC4
TFE93613	2.29482	2.43897	0.685661	3.5571	0.000374967	0.00206234	Unannotated	3	119952183	119953269	119952548	-	1086	N/A
TFE93669	2.44827	3.93666	0.908331	4.33395	1.46457e-05	0.000125701	Noncoding_1st-exon	3	120414022	120414179	120414128	-	157	ENSBTAG00000055715
TFE93779	4.48888	3.58416	1.06586	3.36271	0.000771824	0.00378679	Unannotated	4	1063946	1064069	1064061	-	123	N/A
TFE94438	3.05017	3.72781	0.940959	3.96171	7.44138e-05	0.000515498	Intron	4	25805188	25805907	25805235	+	719	AHR
TFE94664	122.199	2.23407	0.24379	9.16391	5.00489e-20	9.84464e-18	Coding_upstream	4	31829568	31829878	31829672	+	310	NUP42
TFE94672	1.72244	3.14231	1.03833	3.02632	0.00247554	0.0100981	Unannotated	4	31874345	31874621	31874423	+	276	N/A
TFE94685	11.9364	1.2497	0.458775	2.72398	0.00644995	0.0221746	Coding_CDS	4	32117923	32118049	32117996	-	126	TRA2A
TFE94690	62.7839	0.605501	0.223165	2.71324	0.00666294	0.0227662	Coding_5UTR	4	32135073	32135376	32135258	-	303	TRA2A
TFE94694	13.118	1.35464	0.491523	2.756	0.00585133	0.0204656	Coding_upstream	4	32217330	32217809	32217499	+	479	CCDC126
TFE94965	1.57382	3.16101	1.03304	3.05991	0.00221403	0.00921033	Unannotated	4	41793958	41794202	41794111	-	244	N/A
TFE95024	1.17281	2.7533	0.999925	2.7535	0.00589614	0.0205896	Unannotated	4	43634340	43634575	43634341	+	235	N/A
TFE95152	3.22144	2.36946	0.828404	2.86028	0.00423273	0.0156792	Unannotated	4	46200189	46201117	46200588	-	928	N/A
TFE95153	7.50566	3.16357	0.601606	5.25854	1.45207e-07	2.06907e-06	Unannotated	4	46201321	46201729	46201633	-	408	N/A
TFE95315	1.17089	4.6856	1.75411	2.67122	0.00755757	0.0252137	Unannotated	4	48943036	48943114	48943111	-	78	N/A
TFE95580	0.945421	3.81772	1.12504	3.3934	0.000690308	0.00345564	Intron	4	57622295	57622439	57622314	+	144	IMMP2L
TFE95598	14.3398	3.32815	0.652523	5.10044	3.38873e-07	4.41775e-06	Unannotated	4	59587609	59588317	59587901	-	708	N/A
TFE95722	0.805427	3.0645	1.23889	2.47358	0.0133767	0.0400025	Intron	4	63670538	63670707	63670705	-	169	BBS9
TFE95723	1.33636	3.76324	0.958585	3.92583	8.64304e-05	0.000586556	Unannotated	4	63673994	63674395	63674062	+	401	N/A
TFE95732	15.6983	3.80958	0.312315	12.1978	3.19167e-34	4.14611e-31	Unannotated	4	63729674	63730565	63730482	-	891	N/A
TFE95737	4.02015	2.5649	0.899307	2.85208	0.00434336	0.0160054	Coding_3UTR	4	63745912	63746273	63745989	+	361	RP9
TFE95789	1.34766	3.82074	1.16982	3.26609	0.00109043	0.00508165	Unannotated	4	64056984	64057381	64057069	-	397	N/A
TFE95919	5.93146	2.91352	0.702023	4.15017	3.32224e-05	0.000256221	Unannotated	4	67932006	67932170	67932163	-	164	N/A
TFE95996	10.3379	3.30415	0.767727	4.30381	1.67886e-05	0.000141599	Coding_5UTR	4	69733992	69734145	69734038	-	153	CBX3
TFE96018	4.3789	2.41311	0.638281	3.78064	0.000156424	0.000978867	Unannotated	4	70040635	70040811	70040746	-	176	N/A
TFE96312	7.86027	1.59517	0.579334	2.75346	0.00589689	0.0205911	Coding_CDS	4	77199142	77199270	77199200	+	128	POLD2
TFE96363	21.4806	1.88291	0.636711	2.95724	0.00310407	0.0121784	Coding_5UTR	4	78127016	78127124	78127068	+	108	PSMA2
TFE96391	18.1709	3.97703	0.414001	9.60634	7.51705e-22	2.20055e-19	Coding_5UTR	4	80929213	80929753	80929374	+	540	MPLKIP
TFE96406	0.748622	3.58024	1.13662	3.1499	0.00163325	0.00713666	Unannotated	4	81064321	81064399	81064323	+	78	N/A
TFE96734	15.1186	1.12683	0.459858	2.4504	0.0142699	0.0420802	Coding_upstream	4	92987743	92988292	92988000	-	549	TNPO3
TFE96786	7.41159	3.48589	0.478024	7.29229	3.04728e-13	1.54104e-11	Unannotated	4	93442814	93443004	93442891	+	190	N/A
TFE96795	0.845569	3.36066	1.29793	2.58924	0.0096188	0.0306537	Unannotated	4	93562294	93562371	93562370	-	77	N/A
TFE97115	0.734845	2.62115	1.1021	2.37833	0.0173914	0.049293	Unannotated	4	99817934	99818051	99817974	+	117	N/A
TFE97169	22.3231	2.81797	0.514089	5.48148	4.21775e-08	6.83278e-07	Unannotated	4	101772788	101773002	101772825	+	214	N/A
TFE97282	1.87189	2.06214	0.804005	2.56483	0.0103225	0.0324601	Coding_CDS	4	102909516	102909609	102909604	+	93	LUC7L2
TFE97286	17.7791	1.09429	0.371404	2.94635	0.00321544	0.0125396	Coding_3UTR	4	102950947	102951172	102951029	+	225	LUC7L2
TFE97364	0.93294	2.7518	1.0435	2.6371	0.00836186	0.0273856	Intron	4	103828527	103828607	103828604	-	80	MKRN1
TFE97394	136.297	1.36943	0.326637	4.19251	2.75882e-05	0.000218193	Coding_5UTR	4	104013437	104013682	104013533	+	245	NDUFB2
TFE97395	4.42895	1.40966	0.536036	2.62979	0.00854385	0.0278546	Intron	4	104020750	104020836	104020756	+	86	NDUFB2
TFE97636	2.60945	4.42771	1.20072	3.68754	0.000226431	0.00134466	Noncoding_other-exon	4	111930525	111930669	111930538	+	144	ENSBTAG00000063069
TFE97953	0.834134	3.17673	1.20509	2.6361	0.00838659	0.0274436	Unannotated	4	114695054	114695130	114695055	+	76	N/A
TFE97954	4.71907	3.11335	0.769189	4.04758	5.175e-05	0.000376877	Unannotated	4	114695542	114696026	114695557	+	484	N/A
TFE97960	0.933677	3.37299	1.34452	2.50869	0.012118	0.0369565	Unannotated	4	114802813	114803286	114803123	+	473	N/A
TFE97963	0.873208	3.14466	1.11259	2.82643	0.00470699	0.0171007	Unannotated	4	114869488	114869556	114869542	-	68	N/A
TFE98315	14.5371	2.30717	0.500203	4.61246	3.97931e-06	3.9943e-05	Coding_5UTR	5	5047824	5048014	5047913	-	190	KRR1
TFE98602	4.09641	2.5264	0.740546	3.41154	0.00064598	0.00326678	Coding_5UTR	5	14916958	14917246	14917014	+	288	ALX1
TFE98731	6.68636	2.78971	0.539684	5.16915	2.35165e-07	3.18217e-06	Coding_CDS	5	22014384	22014535	22014400	-	151	BTG1
TFE98732	38.5283	0.845563	0.317632	2.66208	0.00776595	0.0257917	Coding_CDS	5	22014572	22014896	22014852	-	324	BTG1
TFE98794	9.4414	2.70977	0.580181	4.67056	3.00375e-06	3.11071e-05	Intron	5	23367405	23368401	23368083	+	996	SOCS2
TFE98795	1.42358	3.14671	1.0602	2.96805	0.00299699	0.0118245	Coding_CDS	5	23369420	23369532	23369452	+	112	SOCS2
TFE98892	4.5393	3.05795	1.10123	2.77685	0.00548886	0.0194296	Noncoding_other-exon	5	24947494	24947713	24947630	+	219	ENSBTAG00000062184
TFE98973	15.0058	2.10443	0.645812	3.25859	0.00111969	0.00519278	Unannotated	5	25779618	25779781	25779757	-	163	N/A
TFE98974	4.12268	3.25741	0.992001	3.28367	0.00102464	0.00481608	Unannotated	5	25780093	25780502	25780467	-	409	N/A
TFE98976	6.39722	1.79795	0.540711	3.32516	0.000883693	0.00425103	Coding_CDS	5	25783097	25783256	25783191	-	159	ENSBTAG00000001553
TFE98978	538.806	1.41229	0.24099	5.86034	4.61929e-09	9.39884e-08	Coding_upstream	5	25785565	25785828	25785665	-	263	ENSBTAG00000001553
TFE99059	10.4672	1.68537	0.668622	2.52067	0.0117132	0.0359485	Coding_3UTR	5	26544279	26544471	26544391	-	192	PCBP2
TFE99072	1.36003	3.13053	1.00057	3.12876	0.00175547	0.00757668	Unannotated	5	26600100	26600416	26600110	+	316	N/A
TFE99074	5.6415	1.73558	0.475495	3.65004	0.000262198	0.0015224	Unannotated	5	26602768	26603616	26603066	+	848	N/A
TFE99076	7.75796	1.91316	0.439724	4.35082	1.35629e-05	0.000117508	Coding_3UTR	5	26607441	26608811	26608005	-	1370	SP1
TFE99078	5.76766	1.17012	0.447039	2.61749	0.00885801	0.0286688	Coding_3UTR	5	26609267	26609869	26609547	-	602	SP1
TFE99084	2.54071	3.04348	0.845249	3.60069	0.000317376	0.00179238	Unannotated	5	26643019	26643209	26643092	+	190	N/A
TFE99101	3.6617	2.34926	0.684596	3.4316	0.00060003	0.00306926	Intron	5	26722287	26722466	26722431	-	179	MYG1
TFE99299	2.07855	4.88445	1.67362	2.9185	0.00351722	0.0134802	Unannotated	5	28218922	28219025	28218934	+	103	N/A
TFE99334	20.1265	1.19409	0.401153	2.97666	0.0029141	0.0115648	Coding_upstream	5	28671267	28671574	28671319	+	307	CSRNP2
TFE99381	2.9145	3.03315	0.83539	3.63081	0.000282528	0.00162217	Coding_3UTR	5	29108627	29108846	29108745	-	219	ATF1
TFE99383	2.66199	2.65806	0.849575	3.12869	0.00175589	0.00757801	Coding_CDS	5	29114082	29114222	29114222	-	140	ATF1
TFE99384	3.48814	1.91715	0.685124	2.79825	0.00513803	0.0184072	Coding_CDS	5	29131018	29131109	29131068	-	91	ATF1
TFE99386	57.1571	2.52434	0.329153	7.66919	1.7309e-14	1.1421e-12	Coding_upstream	5	29171580	29172309	29172232	-	729	ATF1
TFE99413	2.75898	2.74402	0.864361	3.17462	0.00150031	0.00663855	Coding_3UTR	5	29435790	29435883	29435877	-	93	LARP4
TFE99425	39.674	1.47837	0.392309	3.76838	0.000164314	0.00102099	Coding_5UTR	5	29502882	29503723	29503392	-	841	LARP4
TFE99449	3.19115	3.22111	0.906293	3.55416	0.000379187	0.00208205	Coding_5UTR	5	29787228	29787366	29787256	-	138	COX14
TFE99582	82.0007	2.69639	0.683511	3.94491	7.98304e-05	0.000547968	Unannotated	5	30656162	30656379	30656284	+	217	N/A
TFE99597	121.664	2.48506	0.266696	9.31795	1.18607e-20	2.70901e-18	Intron	5	30752613	30752982	30752731	+	369	RHEBL1
TFE99599	2.90046	3.51456	0.809239	4.34305	1.40521e-05	0.000121346	Coding_CDS	5	30753289	30753663	30753626	+	374	RHEBL1
TFE99600	1.29671	2.20797	0.919373	2.4016	0.0163234	0.0468679	Coding_CDS	5	30754174	30754449	30754404	+	275	RHEBL1
TFE99602	29.8	2.75414	0.314565	8.75538	2.03408e-18	2.92917e-16	Intron	5	30755590	30755971	30755899	+	381	RHEBL1
TFE99734	39.3044	1.70453	0.427526	3.98695	6.69269e-05	0.000471171	Coding_3UTR	5	31117472	31117681	31117535	+	209	KANSL2
TFE99898	1.41042	4.23369	1.20533	3.51247	0.000443955	0.00238374	Coding_upstream	5	33168507	33168881	33168728	+	374	AMIGO2
TFE99899	21.1454	3.93992	0.691415	5.69834	1.20977e-08	2.25648e-07	Coding_5UTR	5	33169495	33169971	33169574	+	476	AMIGO2
TFE99900	2.06145	3.52141	1.02535	3.43434	0.000593992	0.00304587	Coding_CDS	5	33170900	33171052	33170908	+	152	AMIGO2
TFE99901	2.42627	2.60963	0.88785	2.93927	0.00328987	0.0127811	Coding_CDS	5	33171785	33171955	33171786	+	170	AMIGO2
TFE100104	5.66593	3.94095	0.827724	4.7612	1.92449e-06	2.08877e-05	Coding_upstream	5	42193105	42193502	42193393	+	397	CPNE8
TFE100131	7.72921	2.05833	0.590532	3.48555	0.000491136	0.00259682	Coding_CDS	5	43266499	43266573	43266508	+	74	ENSBTAG00000063083
TFE100181	1.06745	3.05232	1.04536	2.91986	0.0035019	0.0134316	Unannotated	5	44555351	44555584	44555509	+	233	N/A
TFE100197	5.92263	3.54878	0.667212	5.31882	1.04441e-07	1.54365e-06	Unannotated	5	44689204	44689347	44689211	+	143	N/A
TFE100695	218.551	0.694034	0.213756	3.24686	0.00116687	0.00537763	Coding_5UTR	5	55956156	55956400	55956307	+	244	DDIT3
TFE101040	588.688	1.30763	0.365758	3.57513	0.000350054	0.00194485	Coding_upstream	5	57205035	57205252	57205201	-	217	ZC3H10
TFE101048	455.055	1.1429	0.377599	3.02675	0.00247197	0.0100849	Coding_5UTR	5	57282686	57283344	57282873	-	658	RPS26
TFE101147	2.0693	3.19999	1.24406	2.57221	0.0101051	0.0319164	Coding_5UTR	5	60336005	60336215	60336122	-	210	LTA4H
TFE101287	4.69856	1.62231	0.504574	3.21521	0.00130351	0.00590348	Unannotated	5	64481315	64481394	64481321	+	79	N/A
TFE101737	0.95773	3.34735	1.4062	2.38041	0.0172932	0.0490671	Unannotated	5	73619726	73620016	73620010	-	290	N/A
TFE101949	47.8841	1.97919	0.383065	5.16672	2.38244e-07	3.21965e-06	Coding_5UTR	5	78658363	78658870	78658643	+	507	SINHCAF
TFE102347	1.7187	2.27156	0.929487	2.44389	0.0145299	0.0427054	Unannotated	5	90589381	90589708	90589383	+	327	N/A
TFE102448	2.20452	2.17599	0.905833	2.4022	0.0162969	0.0468048	Intron	5	95374183	95374263	95374189	+	80	PLBD1
TFE102461	35.1453	1.02883	0.360911	2.85064	0.00436308	0.0160618	Unannotated	5	95478672	95478942	95478816	-	270	N/A
TFE102688	14.6806	3.81247	0.522453	7.29725	2.93702e-13	1.49133e-11	Unannotated	5	101375437	101375641	101375469	+	204	N/A
TFE102691	49.5873	3.94947	0.382304	10.3307	5.1194e-25	2.51351e-22	Unannotated	5	101388491	101388586	101388507	+	95	N/A
TFE102694	17.0741	3.56008	0.498479	7.14189	9.20569e-13	4.16857e-11	Unannotated	5	101393098	101393504	101393161	+	406	N/A
TFE102697	290.167	1.92971	0.26675	7.23415	4.68457e-13	2.26373e-11	Coding_3UTR	5	101438337	101439661	101439156	-	1324	SLC2A3
TFE102698	5.27579	3.42648	0.779198	4.39744	1.09536e-05	9.73766e-05	Unannotated	5	101440704	101440933	101440726	+	229	N/A
TFE102699	2.59336	3.49944	0.810114	4.31969	1.56251e-05	0.000133135	Coding_CDS	5	101441782	101441986	101441859	-	204	SLC2A3
TFE102700	3.08227	2.94274	0.732681	4.0164	5.90947e-05	0.000422713	Coding_CDS	5	101446310	101446483	101446371	-	173	SLC2A3
TFE102702	42.2966	3.83364	0.394553	9.71643	2.56616e-22	8.04071e-20	Coding_upstream	5	101451089	101451327	101451233	-	238	SLC2A3
TFE102714	9.33559	1.44485	0.495517	2.91585	0.00354718	0.0135721	Coding_5UTR	5	101591523	101591930	101591715	+	407	NECAP1
TFE102723	3.23867	2.80889	0.673377	4.17135	3.028e-05	0.00023669	Coding_5UTR	5	101641235	101642072	101642072	-	837	ENSBTAG00000063779
TFE102777	11.96	1.52001	0.533999	2.84647	0.00442069	0.0162318	Coding_CDS	5	103487842	103488020	103487860	-	178	EMG1
TFE102788	33.4047	1.21002	0.340683	3.55175	0.000382682	0.00209903	Coding_upstream	5	103519995	103520631	103520562	-	636	C12orf57
TFE103270	7.65928	2.5834	0.676445	3.81909	0.000133945	0.000856969	Unannotated	5	109059657	109060319	109059830	-	662	N/A
TFE103276	7.23674	1.98296	0.537264	3.69084	0.000223515	0.00132987	Coding_CDS	5	109081970	109082173	109082122	-	203	ATP6V1E1
TFE103433	6.67872	2.8841	0.946631	3.0467	0.00231367	0.00955534	Unannotated	5	110165815	110166112	110165836	+	297	N/A
TFE103435	3.02284	2.59263	1.0548	2.45794	0.0139737	0.0414114	Unannotated	5	110167592	110168075	110167883	+	483	N/A
TFE103653	1.46793	3.35909	1.06437	3.15596	0.00159973	0.00701325	Unannotated	5	112291002	112291303	112291303	-	301	N/A
TFE103721	6.1466	1.71837	0.697787	2.4626	0.0137933	0.0410122	Unannotated	5	112519116	112520320	112519742	+	1204	N/A
TFE103723	35.6279	0.736834	0.266341	2.7665	0.00566608	0.0199358	Unannotated	5	112540726	112542412	112540805	+	1686	N/A
TFE103729	25.2401	1.29678	0.543376	2.38653	0.017008	0.0484366	Coding_upstream	5	112567575	112567713	112567649	-	138	PHF5A
TFE103850	0.978958	4.26789	1.13472	3.7612	0.000169101	0.00104677	Unannotated	5	113072882	113073001	113072986	-	119	N/A
TFE103853	1.05577	4.40174	1.18762	3.70636	0.000210256	0.00126345	Coding_CDS	5	113080475	113080667	113080555	-	192	CYP2D43
TFE103858	2.09821	2.50524	0.977677	2.56244	0.0103938	0.0326366	Coding_CDS	5	113092922	113093113	113092994	-	191	CYP2D6
TFE103873	2.09932	2.54504	0.917452	2.77404	0.00553656	0.0195735	Coding_5UTR	5	113417128	113417239	113417176	+	111	SERHL2
TFE103885	1.11288	2.60787	1.0778	2.41963	0.0155362	0.0450768	Coding_CDS	5	113450760	113450820	113450789	-	60	POLDIP3
TFE103899	16.774	1.40644	0.550401	2.55529	0.0106098	0.0331777	Coding_3UTR	5	113619768	113619938	113619895	-	170	ARFGAP3
TFE103906	8.67777	2.36956	0.629559	3.76383	0.000167328	0.00103724	Coding_5UTR	5	113670948	113671236	113671071	-	288	ARFGAP3
TFE104006	8.59169	3.21619	0.835102	3.85125	0.000117515	0.000765756	Intron	5	115297416	115298077	115297459	+	661	PRR5
TFE104012	3.80645	3.00609	0.990446	3.03509	0.00240467	0.00985933	Intron	5	115314304	115314781	115314570	+	477	PRR5
TFE104014	5.37544	2.65848	0.856247	3.10481	0.00190402	0.00811635	Coding_3UTR	5	115320286	115320958	115320799	+	672	PRR5
TFE104029	69.536	0.783921	0.281138	2.78839	0.00529715	0.0188667	Coding_5UTR	5	115587979	115588605	115588300	+	626	NUP50
TFE104594	48.4799	2.50486	0.310949	8.05551	7.9146e-16	6.9606e-14	Noncoding_upstream	6	6862470	6863058	6862888	-	588	SNORA24
TFE104603	2.0759	3.37921	1.074	3.14638	0.00165307	0.0072121	Unannotated	6	8099037	8099314	8099039	+	277	N/A
TFE104721	0.902806	3.69015	1.34959	2.73427	0.0062519	0.0216224	Unannotated	6	13066790	13066965	13066808	+	175	N/A
TFE104867	135.826	1.15368	0.430372	2.68066	0.00734776	0.0246284	Unannotated	6	16675711	16675961	16675866	-	250	N/A
TFE105186	451.534	3.44181	0.252	13.6579	1.81025e-42	4.70317e-39	Intron	6	24737098	24737313	24737206	+	215	H2AZ1
TFE105187	8.65862	2.62203	0.663152	3.95388	7.68932e-05	0.000530493	Coding_3UTR	6	24739244	24739383	24739262	+	139	H2AZ1
TFE105383	1.65892	2.91152	1.0119	2.87727	0.00401126	0.0150194	Unannotated	6	34550229	34550387	34550299	+	158	N/A
TFE105442	2.65918	2.50753	0.961598	2.60767	0.00911618	0.0293626	Unannotated	6	36251167	36251429	36251377	-	262	N/A
TFE105454	4.91352	4.46107	0.798926	5.58383	2.35281e-08	4.05381e-07	Coding_5UTR	6	36449052	36449251	36449102	+	199	PPM1K
TFE105459	2.002	3.56811	1.10024	3.24302	0.00118268	0.00543801	Coding_CDS	6	36464626	36464754	36464628	+	128	PPM1K
TFE105657	4.05031	2.77576	0.740451	3.74875	0.00017772	0.00109372	Unannotated	6	44642160	44642342	44642316	-	182	N/A
TFE105726	4.34853	2.17212	0.646057	3.36212	0.00077347	0.00379397	Intron	6	45694499	45694695	45694504	+	196	RBPJ
TFE105757	1.48481	2.96943	1.0406	2.85358	0.00432296	0.0159452	Unannotated	6	46282966	46283634	46283423	-	668	N/A
TFE105797	0.823076	3.63417	1.36699	2.65851	0.00784866	0.0260068	Unannotated	6	53872647	53872727	53872651	+	80	N/A
TFE105835	0.910915	4.03949	1.38461	2.91742	0.00352935	0.0135169	Intron	6	56629468	56629590	56629511	+	122	NWD2
TFE105837	0.894929	3.37219	1.31318	2.56796	0.0102299	0.032228	Unannotated	6	56642018	56642206	56642206	-	188	N/A
TFE106028	0.921279	2.8627	1.11272	2.5727	0.0100908	0.0318794	Coding_CDS	6	59399931	59400142	59400122	-	211	RBM47
TFE106097	16.5569	2.83464	0.454823	6.23241	4.59311e-10	1.15998e-08	Unannotated	6	60649593	60649808	60649635	+	215	N/A
TFE106102	2.10037	4.53787	1.0472	4.33333	1.46871e-05	0.000126005	Unannotated	6	60778411	60778575	60778505	-	164	N/A
TFE106213	5.39272	2.51253	0.784058	3.20453	0.00135285	0.00609418	Coding_5UTR	6	65468970	65469118	65469067	-	148	ENSBTAG00000055919:COX7B2
TFE106272	2.43078	4.1491	1.13416	3.65831	0.000253884	0.00148158	Coding_upstream	6	66716943	66717125	66717003	+	182	NIPAL1
TFE106449	1.53894	3.58061	0.948888	3.77348	0.000160989	0.00100303	Coding_5UTR	6	69723785	69723968	69723837	+	183	PDGFRA
TFE106608	23.2389	2.26717	0.440183	5.15053	2.59749e-07	3.48309e-06	Coding_5UTR	6	71821499	71821789	71821764	-	290	PPAT
TFE106650	1.38002	3.29878	1.23946	2.66146	0.00778018	0.0258252	Unannotated	6	72187695	72187995	72187862	-	300	N/A
TFE106655	0.984994	3.74013	1.1108	3.36705	0.000759757	0.00373906	Unannotated	6	72200309	72200685	72200644	-	376	N/A
TFE106660	4.76452	2.38038	0.641619	3.70996	0.000207295	0.0012485	Unannotated	6	72310990	72311619	72311360	+	629	N/A
TFE106671	5.07349	2.78639	0.924895	3.01266	0.0025897	0.0104853	Unannotated	6	72333194	72335499	72334916	+	2305	N/A
TFE106909	14.7095	3.49757	0.642403	5.44452	5.19462e-08	8.23558e-07	Coding_upstream	6	89072700	89073139	89072978	+	439	GRO1
TFE107278	146.405	1.90885	0.230562	8.2791	1.24105e-16	1.29189e-14	Coding_CDS	6	97215803	97217046	97215949	-	1243	HNRNPDL
TFE107388	3.42458	2.75739	0.660826	4.17264	3.01086e-05	0.000235528	Coding_3UTR	6	99305945	99306725	99306649	-	780	NKX6-1
TFE107389	1.53173	3.00511	1.12235	2.67751	0.00741719	0.0248238	Unannotated	6	99306772	99306900	99306776	+	128	N/A
TFE107390	3.58263	2.31366	0.688329	3.36127	0.000775855	0.00380387	Unannotated	6	99307145	99307293	99307159	+	148	N/A
TFE107531	1.69091	2.91983	1.00973	2.89169	0.0038318	0.0144656	Unannotated	6	101867148	101867540	101867355	-	392	N/A
TFE107532	1.59934	3.64061	0.926762	3.92831	8.55441e-05	0.000581618	Unannotated	6	101868563	101868802	101868801	-	239	N/A
TFE107534	1.61701	4.30249	1.16671	3.68771	0.000226279	0.00134418	Unannotated	6	101868976	101869128	101869052	-	152	N/A
TFE107536	1.61583	3.26982	1.06742	3.06328	0.00218925	0.00912793	Unannotated	6	101880735	101881075	101881039	-	340	N/A
TFE107537	2.01668	2.9689	0.922634	3.21785	0.00129154	0.00585608	Unannotated	6	101892527	101892660	101892655	-	133	N/A
TFE107538	1.33134	4.0741	1.23321	3.30366	0.000954318	0.00453669	Unannotated	6	101893873	101893990	101893958	-	117	N/A
TFE107540	2.62695	2.35939	0.841156	2.80494	0.0050326	0.0180814	Unannotated	6	101918212	101918445	101918287	-	233	N/A
TFE107544	3.50263	4.26889	0.941684	4.53325	5.8082e-06	5.58844e-05	Unannotated	6	101959777	101960036	101959855	-	259	N/A
TFE107571	19.3683	1.2973	0.398778	3.25318	0.0011412	0.00527881	Coding_5UTR	6	102152821	102152950	102152937	-	129	ENSBTAG00000059499
TFE107675	2.52702	3.39989	1.22361	2.77858	0.00545977	0.0193475	Coding_5UTR	6	105155448	105156043	105155736	+	595	ENSBTAG00000059992
TFE108110	5.25183	1.91829	0.72373	2.65056	0.00803587	0.0265256	Coding_CDS	6	116852462	116853100	116852490	+	638	SLBP
TFE108209	9.82146	2.8627	0.534215	5.35869	8.38261e-08	1.26498e-06	Unannotated	6	117533308	117534099	117533390	+	791	N/A
TFE108356	6.39283	1.74138	0.702908	2.47739	0.0132347	0.0396786	Coding_CDS	7	1699576	1699771	1699713	+	195	HNRNPH1
TFE108448	2.06916	2.90574	0.923248	3.1473	0.00164785	0.00719134	Unannotated	7	3585438	3585608	3585445	+	170	N/A
TFE108449	150.825	3.63558	0.369921	9.82799	8.53038e-23	2.90657e-20	Unannotated	7	3625762	3625870	3625775	+	108	N/A
TFE108485	1.18592	2.65495	1.08828	2.43958	0.0147043	0.0430983	Unannotated	7	3766669	3766750	3766707	-	81	N/A
TFE108826	5.57324	2.63134	0.713732	3.68673	0.000227155	0.0013487	Unannotated	7	5605393	5606090	5605580	-	697	N/A
TFE108835	12.4653	2.31743	0.477504	4.85322	1.21473e-06	1.38673e-05	Intron	7	5642664	5643101	5642852	-	437	SLC27A1
TFE108853	1.2247	3.33295	1.34783	2.47284	0.0134045	0.0400683	Intron	7	5772355	5772599	5772436	+	244	PLVAP
TFE108872	2.42827	3.08838	0.998292	3.09367	0.00197698	0.0083779	Coding_3UTR	7	5831281	5831919	5831757	-	638	ANKLE1
TFE108951	16.5132	1.62897	0.39477	4.12638	3.68518e-05	0.000280398	Coding_3UTR	7	6450577	6453301	6452781	+	2724	MED26
TFE109030	5.35986	2.79977	0.527335	5.30928	1.10062e-07	1.6176e-06	Intron	7	7686721	7687455	7686794	+	734	PGLYRP2
TFE109031	0.92477	3.21727	1.05999	3.03518	0.00240388	0.00985676	Coding_3UTR	7	7688554	7688791	7688594	+	237	PGLYRP2
TFE109055	1.35136	2.95228	1.20593	2.44814	0.0143596	0.0422986	Intron	7	7751828	7752037	7751855	+	209	AKAP8L
TFE109149	87.9018	2.71478	0.293379	9.25349	2.17281e-20	4.56173e-18	Coding_upstream	7	11344790	11345004	11344897	+	214	DDX39A
TFE109150	3.06926	3.68943	0.935181	3.94516	7.97476e-05	0.00054746	Coding_CDS	7	11349322	11349418	11349347	+	96	DDX39A
TFE109151	1.8701	2.91417	0.94814	3.07357	0.00211516	0.00886706	Coding_5UTR	7	11350481	11350688	11350656	+	207	DDX39A
TFE109152	43.2959	2.99077	0.34307	8.71767	2.83983e-18	3.91759e-16	Coding_CDS	7	11352862	11352936	11352863	+	74	DDX39A
TFE109189	10.5303	2.88338	0.507955	5.67644	1.37524e-08	2.52211e-07	Unannotated	7	11576779	11577001	11576862	-	222	N/A
TFE109279	2.12295	3.53261	1.17967	2.99457	0.00274834	0.0110213	Intron	7	11883194	11883302	11883300	-	108	MRI1
TFE109310	2.36518	3.13602	1.1414	2.74753	0.0060046	0.0209075	Coding_5UTR	7	12435545	12435645	12435630	-	100	IER2
TFE109373	8.95659	1.50949	0.498621	3.02732	0.00246732	0.0100725	Coding_5UTR	7	12676618	12677017	12676733	+	399	DNASE2
TFE109377	11.2596	1.384	0.522026	2.65121	0.00802029	0.0264854	Coding_CDS	7	12678638	12679122	12678894	+	484	DNASE2
TFE109408	31.4327	1.629	0.377203	4.31863	1.56997e-05	0.000133699	Coding_upstream	7	12781001	12781492	12781046	+	491	TRIR
TFE109433	6.41296	1.68191	0.696541	2.41466	0.0157499	0.0455611	Coding_5UTR	7	12816184	12816665	12816334	+	481	DHPS
TFE109440	24.3894	1.08069	0.412079	2.62253	0.00872804	0.0283397	Coding_5UTR	7	12823547	12824138	12824090	-	591	WDR83
TFE109455	7.35049	3.37113	0.649478	5.19052	2.09709e-07	2.86192e-06	Coding_CDS	7	12852744	12852945	12852816	+	201	MAN2B1
TFE109456	6.0134	1.99063	0.617012	3.22624	0.00125426	0.00570988	Coding_CDS	7	12853066	12853139	12853074	+	73	MAN2B1
TFE109472	4.10686	2.95141	0.850406	3.47059	0.000519325	0.00272232	Coding_CDS	7	13566889	13568148	13567336	-	1259	ENSBTAG00000064004
TFE109474	29.8683	4.14226	0.411376	10.0693	7.55281e-24	3.13965e-21	Intron	7	13587801	13587936	13587893	-	135	ENSBTAG00000064004
TFE109475	1.08829	3.7245	1.11703	3.3343	0.000855149	0.00413349	Intron	7	13588149	13588505	13588425	-	356	ENSBTAG00000064004
TFE109510	1.08307	2.79104	0.949544	2.93935	0.00328898	0.0127785	Unannotated	7	14391945	14392128	14392074	-	183	N/A
TFE109512	14.7471	2.1281	0.365839	5.81706	5.98916e-09	1.18781e-07	Coding_upstream	7	14415033	14415419	14415370	-	386	FBXL12
TFE109514	5.49195	3.53277	0.747558	4.72574	2.29276e-06	2.44172e-05	Unannotated	7	14419826	14420140	14419881	+	314	N/A
TFE109515	634.289	0.877363	0.241797	3.62851	0.000285066	0.00163448	Coding_5UTR	7	14420600	14420818	14420733	+	218	ENSBTAG00000049452
TFE109671	9.29837	1.60517	0.503659	3.18702	0.00143748	0.00641009	Coding_3UTR	7	15071366	15072171	15071548	-	805	CDKN2D
TFE109672	20.7292	0.984219	0.344005	2.86106	0.00422232	0.015649	Coding_upstream	7	15073724	15073829	15073757	-	105	CDKN2D
TFE109860	4.54346	3.18066	0.652101	4.87756	1.07406e-06	1.24321e-05	Unannotated	7	15825726	15826367	15825822	-	641	N/A
TFE109862	2.83657	1.52322	0.550272	2.76812	0.0056381	0.0198519	Coding_3UTR	7	15828688	15829117	15828757	-	429	ELAVL3
TFE109863	4.14194	2.15613	0.852044	2.53054	0.0113888	0.0351622	Unannotated	7	15828804	15829147	15828817	+	343	N/A
TFE109864	9.28551	2.31337	0.435514	5.31182	1.08537e-07	1.59842e-06	Intron	7	15833905	15835710	15834376	-	1805	ELAVL3
TFE109865	1.13351	3.94096	1.24471	3.16616	0.00154464	0.00680764	Unannotated	7	15835926	15836091	15835984	+	165	N/A
TFE109868	11.6309	1.94573	0.422833	4.60165	4.1916e-06	4.17446e-05	Coding_upstream	7	15843978	15844429	15844424	-	451	ELAVL3
TFE109889	95.3976	3.95023	0.3251	12.1508	5.67964e-34	7.08296e-31	Coding_5UTR	7	15961462	15961659	15961548	+	197	ENSBTAG00000038680
TFE109890	30.3986	3.95267	0.359203	11.004	3.65548e-28	2.6504e-25	Coding_CDS	7	15962899	15964139	15963705	+	1240	ENSBTAG00000038680
TFE109895	2.45819	1.94941	0.693121	2.81251	0.00491568	0.017737	Unannotated	7	16028784	16028910	16028812	+	126	N/A
TFE109896	21.1801	3.31994	0.449017	7.39379	1.42706e-13	7.71085e-12	Coding_upstream	7	16029373	16029491	16029395	+	118	ENSBTAG00000046336
TFE109897	1.35277	3.63542	1.01833	3.56997	0.000357021	0.00197724	Coding_CDS	7	16032029	16032268	16032122	+	239	ENSBTAG00000046336
TFE109899	2.12316	1.95855	0.657986	2.97659	0.00291472	0.0115658	Unannotated	7	16034877	16035046	16034899	+	169	N/A
TFE109901	406.227	3.74996	0.183538	20.4315	8.77657e-93	2.73627e-88	Coding_5UTR	7	16045717	16045808	16045794	-	91	ENSBTAG00000047612
TFE110122	81.7841	3.87029	0.228887	16.9092	3.85217e-64	4.00331e-60	Unannotated	7	17274547	17274662	17274569	+	115	N/A
TFE110123	41.2424	3.65244	0.265419	13.7611	4.37007e-43	1.2386e-39	Noncoding_1st-exon	7	17277079	17278329	17277291	+	1250	ENSBTAG00000065545
TFE110125	51.9888	3.04059	0.33413	9.10003	9.03076e-20	1.66599e-17	Unannotated	7	17297960	17298111	17298016	+	151	N/A
TFE110152	21.5003	1.62706	0.340779	4.77452	1.80134e-06	1.97227e-05	Coding_5UTR	7	17756995	17757229	17757055	-	234	TRIP10
TFE110176	4.49794	3.39561	0.939393	3.61469	0.000300713	0.00171051	Coding_CDS	7	17810174	17810330	17810319	+	156	C3
TFE110207	5.74002	1.28796	0.483774	2.66233	0.00776025	0.0257768	Intron	7	18065082	18065442	18065162	+	360	GTF2F1
TFE110229	1.14571	2.66786	0.951894	2.80269	0.00506786	0.0181861	Unannotated	7	18305115	18305264	18305151	+	149	N/A
TFE110234	11.2548	3.00719	0.469571	6.40413	1.51227e-10	4.2335e-09	Unannotated	7	18414987	18415428	18415113	-	441	N/A
TFE110400	2.87008	4.82248	0.913396	5.27972	1.29378e-07	1.86785e-06	Coding_3UTR	7	19483919	19484028	19483995	-	109	TNFAIP8L1
TFE110401	3.23515	3.62843	0.794931	4.56446	5.00778e-06	4.89275e-05	Coding_3UTR	7	19484601	19484829	19484783	-	228	TNFAIP8L1
TFE110402	12.1921	2.17477	0.391016	5.56183	2.66956e-08	4.52576e-07	Coding_5UTR	7	19502938	19503150	19503009	-	212	TNFAIP8L1
TFE110461	16.6265	2.30844	0.405841	5.68804	1.28503e-08	2.38231e-07	Coding_CDS	7	19786468	19786608	19786581	-	140	SHD
TFE110498	2.11808	3.38564	1.2586	2.69002	0.00714482	0.0240643	Unannotated	7	20011707	20011784	20011708	+	77	N/A
TFE110504	126.763	0.911744	0.351408	2.59455	0.00947152	0.0302648	Coding_3UTR	7	20036390	20036601	20036391	+	211	EEF2
TFE110528	2.56369	2.83062	0.921929	3.07033	0.00213826	0.00894885	Coding_5UTR	7	20132932	20133138	20133074	+	206	ZFR2
TFE110576	23.269	1.07762	0.369574	2.91585	0.00354718	0.0135721	Coding_3UTR	7	20353051	20353438	20353319	-	387	HMG20B
TFE110577	2.36157	2.46906	0.875691	2.81956	0.00480895	0.0174022	Intron	7	20354278	20354587	20354455	-	309	HMG20B
TFE110581	0.976285	2.80043	1.14365	2.44867	0.0143384	0.0422523	Coding_CDS	7	20356928	20356953	20356936	-	25	HMG20B
TFE110582	8.10037	1.2896	0.492454	2.61871	0.00882622	0.0285911	Coding_CDS	7	20358537	20358833	20358618	-	296	HMG20B
TFE110606	1.94092	3.04934	0.840234	3.62915	0.000284352	0.00163129	Unannotated	7	20437687	20437833	20437741	-	146	N/A
TFE110905	1.19652	3.47165	0.993911	3.49292	0.000477765	0.00253688	Unannotated	7	22971152	22971450	22971416	-	298	N/A
TFE110984	3.34092	2.43363	0.736844	3.30278	0.000957318	0.0045487	Coding_upstream	7	25853405	25853676	25853524	-	271	SLC12A2
TFE111002	1.80671	3.05457	1.26198	2.42046	0.0155008	0.0450012	Coding_5UTR	7	26467506	26467706	26467638	-	200	PRRC1
TFE111037	2.54538	2.53281	0.825576	3.06793	0.00215547	0.00900998	Coding_5UTR	7	26947804	26948050	26947847	+	246	MARCHF3
TFE111038	2.33491	2.57967	1.03641	2.48904	0.0128089	0.0386444	Unannotated	7	27031477	27031855	27031732	-	378	N/A
TFE111110	2.61725	2.53283	0.776257	3.26288	0.00110288	0.00512895	Intron	7	29018453	29019194	29018627	+	741	ZNF608
TFE111111	1.58673	4.01598	1.11652	3.59686	0.000322077	0.00181433	Coding_CDS	7	29020325	29021301	29020936	+	976	ZNF608
TFE111120	2.71269	2.29608	0.854892	2.68581	0.00723544	0.024316	Unannotated	7	29115695	29116267	29116267	-	572	N/A
TFE111356	0.759805	3.81451	1.30855	2.91506	0.00355622	0.0136006	Intron	7	37760305	37760382	37760382	-	77	COMMD10
TFE111365	32.5057	2.56124	0.573424	4.46658	7.94792e-06	7.35835e-05	Coding_5UTR	7	37855854	37856108	37856009	-	254	NOP16
TFE111436	2.58945	3.35244	0.843518	3.97435	7.05709e-05	0.000492985	Unannotated	7	38617909	38618160	38618092	+	251	N/A
TFE111514	4.24214	3.07006	0.992726	3.09255	0.00198444	0.00840494	Coding_CDS	7	38988769	38988893	38988844	-	124	PDLIM7
TFE111561	84.0401	1.33054	0.35132	3.78725	0.000152325	0.00095689	Coding_CDS	7	39247646	39248125	39247913	-	479	NHP2
TFE111566	29.2976	1.98932	0.402837	4.93827	7.88173e-07	9.41128e-06	Coding_5UTR	7	39280508	39281103	39280591	+	595	HNRNPAB
TFE111568	72.2576	2.11508	0.38598	5.47977	4.25882e-08	6.89037e-07	Coding_CDS	7	39284994	39285051	39285003	+	57	HNRNPAB
TFE111569	31.2253	1.30805	0.397289	3.29244	0.000993226	0.00469143	Coding_3UTR	7	39286431	39286686	39286432	+	255	HNRNPAB
TFE111571	0.792751	3.39188	1.36612	2.48286	0.0130332	0.039191	Unannotated	7	39291250	39291607	39291355	+	357	N/A
TFE111598	4.95405	4.07215	0.70473	5.77831	7.54567e-09	1.46574e-07	Unannotated	7	40135982	40136087	40136084	-	105	N/A
TFE111607	164.409	1.50424	0.437588	3.43756	0.000586977	0.0030161	Coding_5UTR	7	40375599	40376071	40375812	-	472	RACK1
TFE111633	5.41368	4.2114	0.725056	5.80838	6.30811e-09	1.24592e-07	Unannotated	7	41619101	41619491	41619257	-	390	N/A
TFE111634	3.74261	5.71815	0.967574	5.90978	3.4257e-09	7.15599e-08	Unannotated	7	41619648	41619864	41619742	-	216	N/A
TFE111635	1.67457	4.46139	0.967361	4.61192	3.98959e-06	4.00075e-05	Unannotated	7	41620411	41621075	41621026	-	664	N/A
TFE111636	11.5006	4.3038	0.469377	9.16917	4.76678e-20	9.43581e-18	Noncoding_other-exon	7	41621866	41622166	41622037	-	300	ENSBTAG00000063969
TFE111637	104.707	4.14071	0.240823	17.194	2.94638e-66	3.67437e-62	Unannotated	7	41624534	41624692	41624671	-	158	N/A
TFE111646	157.404	3.88783	0.235336	16.5203	2.61943e-61	2.33331e-57	Unannotated	7	42218076	42218232	42218133	+	156	N/A
TFE111669	11.9066	2.39103	0.389377	6.14065	8.21831e-10	1.97018e-08	Coding_5UTR	7	42726707	42727029	42726773	+	322	PGBD2
TFE111670	6.06529	2.5889	0.482134	5.36967	7.88809e-08	1.19877e-06	Coding_CDS	7	42734141	42735961	42735413	+	1820	PGBD2
TFE111725	5.20135	1.94169	0.528274	3.67553	0.000237354	0.001399	Unannotated	7	43243305	43243459	43243309	+	154	N/A
TFE111967	1.08502	3.38553	1.06037	3.1928	0.00140903	0.00630126	Intron	7	44013584	44013744	44013671	-	160	TCF3
TFE112031	19.9087	3.79132	0.36529	10.3789	3.09267e-25	1.56781e-22	Coding_5UTR	7	44580797	44580889	44580850	-	92	ZCCHC10
TFE112085	4.14394	4.09396	0.71777	5.70372	1.17221e-08	2.19363e-07	Unannotated	7	45802690	45803903	45803075	+	1213	N/A
TFE112145	2.04004	3.00155	1.0196	2.94386	0.00324152	0.0126251	Unannotated	7	46305746	46305856	46305831	-	110	N/A
TFE112281	20.9023	1.39108	0.471878	2.94796	0.00319876	0.0124816	Coding_CDS	7	49592396	49592723	49592718	-	327	BRD8
TFE112370	27.7149	1.9116	0.460973	4.14688	3.37033e-05	0.000259225	Coding_upstream	7	49885769	49886219	49886171	-	450	ETF1
TFE112569	145.192	1.20894	0.303403	3.98461	6.75906e-05	0.000475253	Coding_5UTR	7	51780609	51780787	51780724	-	178	NDUFA2
TFE112576	9.81807	1.59535	0.606375	2.63097	0.00851427	0.0277738	Coding_5UTR	7	51795431	51795791	51795507	+	360	WDR55
TFE112578	4.00737	1.91866	0.776291	2.47158	0.0134518	0.0401809	Coding_CDS	7	51799052	51799154	51799053	+	102	WDR55
TFE113009	4.18758	3.98947	0.778667	5.12347	2.99968e-07	3.96276e-06	Intron	7	60861708	60861846	60861846	-	138	CSNK1A1
TFE113010	2.14653	4.68295	0.991694	4.72217	2.33342e-06	2.48036e-05	Coding_3UTR	7	60862715	60863110	60862734	-	395	CSNK1A1
TFE113014	0.864485	2.71379	1.12118	2.42049	0.0154997	0.0450002	Unannotated	7	60900455	60900533	60900458	+	78	N/A
TFE113602	6.05771	3.38273	0.58878	5.74532	9.17449e-09	1.75534e-07	Coding_5UTR	7	72002834	72003411	72003319	+	577	ENSBTAG00000012184
TFE113775	0.850594	3.67793	1.40405	2.61951	0.00880566	0.0285451	Intron	7	80478373	80478450	80478374	+	77	WWC1
TFE113844	15.304	3.47229	0.426066	8.14965	3.64972e-16	3.42733e-14	Coding_upstream	7	81249456	81249517	81249466	+	61	CKMT2
TFE113845	1.22292	3.00948	1.17486	2.56155	0.0104205	0.0327039	Coding_5UTR	7	81264658	81264733	81264684	+	75	CKMT2
TFE113846	5.24884	3.00705	0.566669	5.30654	1.11726e-07	1.63688e-06	Coding_CDS	7	81270212	81270319	81270277	+	107	CKMT2
TFE113951	121.6	0.657508	0.159157	4.1312	3.60872e-05	0.000275352	Unannotated	7	86650681	86650778	86650683	+	97	N/A
TFE114244	3.43976	2.67884	0.780387	3.43271	0.000597573	0.00305906	Coding_CDS	7	95225572	95225884	95225878	-	312	ELL2
TFE114245	2.51114	2.76444	0.840171	3.29033	0.00100069	0.00471798	Unannotated	7	95225754	95226111	95225781	+	357	N/A
TFE114249	1.04787	3.51112	1.13633	3.08988	0.00200237	0.00846826	Unannotated	7	95277819	95277919	95277844	+	100	N/A
TFE114250	10.8912	1.69491	0.504461	3.35984	0.000779864	0.00381952	Coding_5UTR	7	95286239	95286606	95286489	-	367	ELL2
TFE114251	1.38879	4.00774	1.2358	3.24303	0.00118266	0.00543801	Unannotated	7	95419491	95419587	95419585	-	96	N/A
TFE114264	5.75584	4.14165	0.84496	4.90159	9.50624e-07	1.11441e-05	Coding_5UTR	7	96035547	96035745	96035583	+	198	CAST
TFE114357	10.2636	2.4693	0.491277	5.02628	5.0009e-07	6.27417e-06	Intron	7	98011702	98011921	98011762	+	219	RGMB
TFE114358	0.855372	2.82965	1.05998	2.66954	0.00759546	0.0253212	Coding_CDS	7	98012273	98012373	98012338	+	100	RGMB
TFE114359	2.07587	2.08259	0.809154	2.57379	0.0100591	0.0317961	Unannotated	7	98020627	98021877	98021369	-	1250	N/A
TFE114361	1.42943	2.49602	0.9464	2.63738	0.00835483	0.0273684	Intron	7	98033278	98033412	98033403	-	134	RGMB
TFE114362	1.23011	3.37401	1.15051	2.93262	0.00336113	0.0129958	Intron	7	98033856	98034116	98033931	-	260	RGMB
TFE114404	34.6608	3.13145	0.855244	3.66147	0.00025077	0.00146602	Unannotated	7	98799347	98799440	98799439	-	93	N/A
TFE114539	1.54385	4.52764	1.01619	4.45549	8.37002e-06	7.69432e-05	Noncoding_1st-exon	7	106785552	106786302	106785929	+	750	ENSBTAG00000063369
TFE114541	3.03337	4.44049	0.857962	5.17563	2.27144e-07	3.08367e-06	Unannotated	7	106959072	106959211	106959114	+	139	N/A
TFE114693	3.82549	3.97547	1.01908	3.90105	9.57747e-05	0.000640559	Unannotated	8	181667	182170	182160	-	503	N/A
TFE114709	1.65207	4.51611	1.49768	3.0154	0.0025664	0.0104068	Unannotated	8	595031	595135	595134	-	104	N/A
TFE114843	0.96814	2.68668	1.10783	2.42518	0.0153009	0.0445224	Unannotated	8	5737893	5737997	5737897	+	104	N/A
TFE115402	1.02227	3.70569	1.23985	2.98882	0.0028006	0.0111895	Unannotated	8	24042404	24042489	24042487	-	85	N/A
TFE115437	42.821	1.54629	0.360764	4.28614	1.81801e-05	0.000151998	Unannotated	8	24916073	24916471	24916131	+	398	N/A
TFE115600	3.34427	2.17084	0.75888	2.86059	0.00422859	0.0156666	Coding_CDS	8	28864118	28864203	28864174	-	85	SNAPC3
TFE115602	2.16947	3.63044	1.39109	2.60979	0.00905974	0.0291983	Unannotated	8	28915522	28916137	28916060	+	615	N/A
TFE115758	1.54221	4.72936	1.1937	3.96193	7.43462e-05	0.000515087	Unannotated	8	37689881	37690015	37689910	+	134	N/A
TFE115801	1.23205	3.01043	1.18412	2.54233	0.0110116	0.0341974	Unannotated	8	38317574	38317661	38317575	+	87	N/A
TFE115809	0.851902	3.72092	1.14382	3.25305	0.00114172	0.00528043	Unannotated	8	38372445	38372525	38372447	+	80	N/A
TFE116032	27.9199	1.0171	0.316795	3.21058	0.00132467	0.00598454	Coding_5UTR	8	43513699	43513882	43513838	-	183	DMRT2
TFE116089	5.10097	2.96635	1.05478	2.81229	0.00491904	0.017746	Unannotated	8	44571795	44572527	44572079	-	732	N/A
TFE116347	2.02452	4.83379	1.08802	4.44274	8.88211e-06	8.10174e-05	Coding_5UTR	8	50957384	50958191	50958114	-	807	TRPM6
TFE116562	8.32651	4.54991	0.866523	5.25077	1.51467e-07	2.14795e-06	Unannotated	8	57335726	57335876	57335743	+	150	N/A
TFE116862	93.8191	1.99912	0.367248	5.44351	5.2241e-08	8.27811e-07	Coding_5UTR	8	61694365	61694633	61694532	-	268	TOMM5
TFE117448	11.0458	3.12025	0.655267	4.7618	1.91877e-06	2.08364e-05	Unannotated	8	74383758	74385309	74384121	-	1551	N/A
TFE117555	2.61478	5.02457	0.936671	5.36429	8.12679e-08	1.23144e-06	Unannotated	8	75269770	75270154	75269862	-	384	N/A
TFE117823	5.60135	4.33296	0.777047	5.5762	2.45836e-08	4.21007e-07	Unannotated	8	79524519	79524669	79524593	-	150	N/A
TFE117979	12.9443	1.75468	0.64338	2.72728	0.0063859	0.0220017	Coding_upstream	8	83558370	83558706	83558617	-	336	CTSV
TFE118044	1.85503	4.4074	0.955102	4.61459	3.9387e-06	3.95799e-05	Unannotated	8	84479152	84479345	84479270	+	193	N/A
TFE118157	2.05662	3.74768	0.954947	3.92449	8.69145e-05	0.000589521	Unannotated	8	86531092	86531275	86531260	-	183	N/A
TFE118205	1.34923	4.52242	1.15518	3.91489	9.0445e-05	0.000609358	Intron	8	88795040	88795253	88795168	-	213	CKS2
TFE118221	32.7756	3.47885	0.278689	12.4829	9.25594e-36	1.47986e-32	Unannotated	8	90032655	90035492	90035019	-	2837	N/A
TFE118224	47.0947	3.70424	0.256317	14.4518	2.44327e-47	8.46377e-44	Unannotated	8	90039627	90039760	90039721	-	133	N/A
TFE118225	44.3476	1.77249	0.327257	5.41618	6.08843e-08	9.49807e-07	Coding_upstream	8	90058538	90059031	90058617	+	493	CDK20
TFE118229	7.3864	2.93317	0.520948	5.63044	1.79753e-08	3.2088e-07	Coding_3UTR	8	90067019	90067190	90067046	+	171	CDK20
TFE118436	0.935369	3.83859	1.19846	3.20294	0.00136032	0.00612164	Unannotated	8	97165947	97166061	97166025	-	114	N/A
TFE118437	54.2455	2.7946	0.345792	8.08174	6.38498e-16	5.69569e-14	Coding_3UTR	8	97174490	97175116	97175064	-	626	KLF4
TFE118438	9.07262	1.57358	0.662713	2.37446	0.0175748	0.04971	Unannotated	8	97175281	97175479	97175383	+	198	N/A
TFE118439	8.97295	1.92394	0.404154	4.76041	1.93198e-06	2.09544e-05	Coding_CDS	8	97176794	97176864	97176864	-	70	KLF4
TFE118441	3.96904	2.06164	0.628846	3.27844	0.00104381	0.00489218	Coding_5UTR	8	97178680	97179157	97178795	-	477	KLF4
TFE118442	12.3973	2.01749	0.45702	4.41446	1.01263e-05	9.09084e-05	Coding_upstream	8	97179221	97179328	97179299	-	107	KLF4
TFE118585	69.2034	1.44572	0.398753	3.6256	0.000288293	0.00164919	Coding_5UTR	8	99811502	99811653	99811602	-	151	TXN
TFE118760	1.42139	4.4285	1.16897	3.78837	0.000151637	0.000953424	Unannotated	8	102352062	102352865	102352163	+	803	N/A
TFE118777	31.2871	2.00752	0.382316	5.25094	1.51326e-07	2.14681e-06	Coding_5UTR	8	102470239	102470476	102470387	+	237	SLC31A1
TFE118779	71.3955	1.28836	0.329597	3.9089	9.27184e-05	0.000622723	Coding_3UTR	8	102501453	102504788	102504365	+	3335	SLC31A1
TFE118780	2.05109	3.05287	1.04845	2.9118	0.00359355	0.0137181	Unannotated	8	102501525	102501703	102501687	-	178	N/A
TFE119308	2.92567	2.34932	0.766876	3.0635	0.00218763	0.00912242	Unannotated	9	9517377	9517699	9517698	-	322	N/A
TFE119509	1.97273	3.45924	1.20947	2.86014	0.00423454	0.0156831	Unannotated	9	15475321	15475525	15475459	-	204	N/A
TFE119588	6.97528	3.45029	0.57117	6.04074	1.53406e-09	3.48216e-08	Unannotated	9	19415240	19415464	19415283	+	224	N/A
TFE119698	5.4406	1.65284	0.610867	2.70573	0.00681547	0.0231858	Coding_upstream	9	23115730	23115870	23115800	-	140	PGM3
TFE119715	3.31889	2.9895	0.754178	3.96392	7.37276e-05	0.000511768	Unannotated	9	23443394	23443482	23443474	-	88	N/A
TFE119819	6.16034	1.98634	0.666863	2.97863	0.00289541	0.0115075	Intron	9	27717920	27718077	27717923	+	157	TRDN
TFE120021	4.85684	2.67313	0.817935	3.26815	0.00108254	0.00505054	Unannotated	9	33551066	33551229	33551223	-	163	N/A
TFE120224	0.772133	3.34212	1.13702	2.93938	0.00328874	0.0127785	Coding_CDS	9	39431884	39432140	39431892	+	256	ENSBTAG00000065827
TFE120225	2.02074	2.23724	0.901192	2.48253	0.0130452	0.0392161	Unannotated	9	39442258	39442352	39442276	+	94	N/A
TFE120226	54.8163	1.65782	0.206723	8.01953	1.06147e-15	9.19259e-14	Coding_upstream	9	39445441	39445988	39445877	-	547	AMD1
TFE120421	50.9348	0.980465	0.400083	2.45065	0.0142597	0.0420575	Coding_upstream	9	42069352	42069883	42069882	-	531	ENSBTAG00000023792
TFE120495	0.771284	2.52319	1.03965	2.42696	0.0152261	0.0443564	Intron	9	43460230	43460307	43460231	+	77	ENSBTAG00000057605
TFE120564	2.30225	3.29464	0.955805	3.44698	0.000566898	0.00293128	Unannotated	9	45387053	45387213	45387057	+	160	N/A
TFE120646	18.955	1.55855	0.403851	3.85923	0.000113744	0.000744996	Coding_5UTR	9	50243767	50244123	50244002	+	356	CCNC
TFE120675	2.39771	2.50183	0.738074	3.38967	0.000699766	0.00349401	Coding_upstream	9	50418630	50418807	50418693	+	177	FAXC
TFE120968	3.61874	4.29042	1.13377	3.78422	0.000154192	0.000966864	Noncoding_1st-exon	9	60954050	60954672	60954241	-	622	ENSBTAG00000063232
TFE120975	1.23002	3.65034	1.17071	3.11806	0.00182043	0.00781703	Unannotated	9	61027270	61027901	61027900	-	631	N/A
TFE120976	1.30452	2.453	1.00569	2.43912	0.0147231	0.043135	Unannotated	9	61028571	61029238	61028914	-	667	N/A
TFE120977	127.638	3.75915	0.357277	10.5217	6.86509e-26	3.72231e-23	Coding_5UTR	9	61033852	61034967	61034542	-	1115	PNRC1
TFE120999	1.78529	1.85518	0.729297	2.5438	0.0109655	0.0340867	Unannotated	9	62237360	62237546	62237531	-	186	N/A
TFE121052	23.6428	2.91209	0.439955	6.61905	3.61503e-11	1.15006e-09	Coding_upstream	9	63786165	63786209	63786171	+	44	ENSBTAG00000062097
TFE121224	4.05299	3.27508	0.972488	3.36773	0.000757901	0.00373199	Unannotated	9	68103290	68103485	68103311	+	195	N/A
TFE121349	10.0455	2.75831	0.713316	3.86688	0.000110236	0.00072568	Coding_3UTR	9	72305976	72307173	72306081	-	1197	SGK1
TFE121350	0.865129	3.3876	1.22874	2.75697	0.00583401	0.0204218	Coding_CDS	9	72308373	72308469	72308403	-	96	SGK1
TFE121354	21.9814	3.86532	0.433792	8.91052	5.0793e-19	8.35659e-17	Coding_upstream	9	72311426	72311609	72311559	-	183	SGK1
TFE121371	2.05543	2.60476	0.954876	2.72785	0.00637483	0.0219672	Unannotated	9	73042236	73042864	73042632	+	628	N/A
TFE121377	2.84114	2.80382	0.935049	2.99858	0.00271243	0.0109061	Coding_upstream	9	73222092	73222480	73222364	+	388	MYB
TFE121425	1.04	2.73767	1.0032	2.72894	0.00635375	0.0219042	Coding_CDS	9	74274132	74274259	74274212	-	127	BCLAF1
TFE121427	2.08452	2.66082	0.960885	2.76913	0.00562061	0.0198016	Coding_CDS	9	74276293	74276837	74276359	-	544	BCLAF1
TFE121428	3.06666	2.91937	0.917609	3.1815	0.00146516	0.00650842	Unannotated	9	74276344	74276697	74276577	+	353	N/A
TFE121430	31.1821	1.97928	0.316064	6.26228	3.79397e-10	9.74739e-09	Coding_upstream	9	74287439	74287711	74287573	-	272	BCLAF1
TFE121551	3.04497	2.61963	0.773928	3.38485	0.000712159	0.00354482	Unannotated	9	77053947	77054310	77054093	-	363	N/A
TFE121631	181.627	0.974951	0.33184	2.93801	0.00330325	0.0128163	Coding_5UTR	9	81491602	81492163	81491926	-	561	SF3B5
TFE121847	6.50405	2.80119	0.597488	4.68828	2.75516e-06	2.87668e-05	Coding_5UTR	9	87096110	87096308	87096125	+	198	ENSBTAG00000066667
TFE121905	6.57069	3.93355	0.752547	5.22699	1.72295e-07	2.40827e-06	Coding_upstream	9	88485384	88485549	88485385	+	165	ARMT1
TFE121977	12.1401	1.59703	0.524663	3.04391	0.00233525	0.00962852	Coding_CDS	9	89908426	89908521	89908479	-	95	MTRF1L
TFE121979	13.5174	1.46531	0.426939	3.43212	0.000598888	0.00306417	Coding_CDS	9	89912753	89912920	89912885	-	167	MTRF1L
TFE121982	58.8795	1.40116	0.27804	5.03943	4.66918e-07	5.90193e-06	Coding_upstream	9	89918323	89918772	89918681	-	449	MTRF1L
TFE122053	6.85576	1.76294	0.484803	3.63639	0.000276483	0.00159215	Unannotated	9	93274641	93274917	93274786	+	276	N/A
TFE122165	4.49963	3.67767	0.801565	4.5881	4.47289e-06	4.42422e-05	Intron	9	94874797	94874874	94874799	+	77	TULP4
TFE122455	2.00564	2.39104	0.954841	2.50412	0.0122755	0.0373506	Unannotated	9	102882467	102882846	102882490	+	379	N/A
TFE122621	1.71553	4.75176	0.991624	4.79189	1.65216e-06	1.82335e-05	Unannotated	X	3274032	3274116	3274114	-	84	N/A
TFE122693	9.80075	2.64732	0.519087	5.09996	3.39727e-07	4.42796e-06	Unannotated	X	4296090	4296417	4296286	-	327	N/A
TFE122836	2.49301	2.88822	1.02275	2.82398	0.0047432	0.0172032	Intron	X	8279538	8279694	8279576	+	156	STAG2
TFE122894	1.50573	4.38103	1.27284	3.44192	0.000577591	0.00297547	Unannotated	X	12732192	12732290	12732288	-	98	N/A
TFE122952	1.33386	3.83647	1.2084	3.17484	0.00149918	0.0066348	Unannotated	X	13948134	13948211	13948135	+	77	N/A
TFE123028	0.797149	4.03811	1.67152	2.41583	0.0156993	0.0454359	Unannotated	X	15034611	15034693	15034691	-	82	N/A
TFE123063	1.60869	4.70032	1.28419	3.66014	0.000252075	0.00147241	Coding_5UTR	X	16944309	16944455	16944387	-	146	USP26
TFE123145	41.0369	2.3711	0.329077	7.20532	5.79087e-13	2.74172e-11	Coding_5UTR	X	18782807	18783149	18782980	+	342	ENSBTAG00000056216
TFE123146	19.376	2.5357	0.306637	8.26939	1.34643e-16	1.3854e-14	Coding_CDS	X	18783733	18784143	18783809	+	410	ENSBTAG00000056216
TFE123148	7.85196	2.54785	0.445127	5.72389	1.04115e-08	1.96965e-07	Coding_upstream	X	18805739	18806180	18805910	+	441	ENSBTAG00000068411
TFE123155	16.8763	3.98344	0.458025	8.69699	3.4079e-18	4.60946e-16	Unannotated	X	18878260	18878566	18878490	-	306	N/A
TFE123236	18.4273	2.02453	0.362043	5.59197	2.24511e-08	3.88758e-07	Unannotated	X	20463826	20463932	20463910	-	106	N/A
TFE123238	3.27844	2.7953	0.886936	3.15163	0.0016236	0.00710142	Coding_CDS	X	20465623	20465707	20465658	-	84	ENSBTAG00000066771
TFE123240	7.00161	1.47668	0.511782	2.88537	0.00390957	0.0146979	Coding_5UTR	X	20467195	20467323	20467308	-	128	ENSBTAG00000066771
TFE123241	5.54082	2.3282	0.585411	3.97704	6.97793e-05	0.000488209	Coding_upstream	X	20468602	20468945	20468758	-	343	ENSBTAG00000066771
TFE123348	134.003	3.78339	0.467918	8.08559	6.1863e-16	5.52637e-14	Coding_5UTR	X	28351850	28352081	28351939	+	231	ENSBTAG00000061738
TFE123351	2.76286	3.78419	1.19635	3.1631	0.00156097	0.00686844	Unannotated	X	28932517	28932608	28932525	+	91	N/A
TFE123352	21.3741	3.70273	0.510228	7.25701	3.95728e-13	1.94907e-11	Unannotated	X	28969504	28969595	28969510	+	91	N/A
TFE123505	1.97297	3.86285	1.23333	3.13205	0.0017359	0.00751095	Unannotated	X	35689853	35689964	35689963	-	111	N/A
TFE123516	23.6958	1.59762	0.471899	3.38551	0.000710455	0.0035369	Coding_CDS	X	35791688	35791827	35791826	-	139	VBP1
TFE123742	5.8001	2.34842	0.962079	2.44099	0.0146471	0.0429771	Coding_CDS	X	37419348	37419657	37419521	-	309	FLNA
TFE123925	5.69963	4.19483	0.84938	4.9387	7.86466e-07	9.3981e-06	Unannotated	X	50413737	50413911	50413761	+	174	N/A
TFE124046	1.22841	4.02113	1.10831	3.62816	0.000285446	0.00163636	Coding_5UTR	X	52393890	52394324	52393901	+	434	TCEAL1
TFE124175	37.5004	3.51838	0.394977	8.90781	5.20516e-19	8.49641e-17	Coding_5UTR	X	56239985	56240326	56240087	+	341	PRPS1
TFE124176	14.787	1.64213	0.500112	3.28353	0.00102517	0.00481786	Coding_CDS	X	56255397	56255465	56255420	+	68	PRPS1
TFE124237	5.99462	3.71382	0.726483	5.11206	3.18673e-07	4.18327e-06	Unannotated	X	57950274	57950458	57950321	+	184	N/A
TFE124504	22.2003	1.60822	0.360288	4.4637	8.05563e-06	7.4448e-05	Unannotated	X	74533256	74533431	74533430	-	175	N/A
TFE124550	7.58905	1.70181	0.587583	2.89628	0.00377616	0.0142893	Coding_CDS	X	75541011	75541097	75541089	-	86	PBDC1
TFE124766	2.45901	3.18884	1.0006	3.18692	0.00143796	0.00641104	Coding_5UTR	X	79521590	79521810	79521641	+	220	IL2RG
TFE124893	1.23808	3.69207	1.45101	2.54449	0.0109439	0.0340278	Unannotated	X	84660944	84661022	84661021	-	78	N/A
TFE124894	15.765	2.85683	0.499824	5.71567	1.09272e-08	2.05724e-07	Coding_5UTR	X	84661823	84662032	84661878	+	209	ENSBTAG00000050199
TFE124895	2.32861	3.25722	0.845065	3.8544	0.000116013	0.00075787	Coding_CDS	X	84662238	84662314	84662240	+	76	ENSBTAG00000050199
TFE124899	1.34701	3.55014	1.4009	2.53419	0.0112708	0.0348636	Unannotated	X	84670962	84671169	84671028	+	207	N/A
TFE124978	3.41858	3.62591	0.774625	4.68085	2.85685e-06	2.9729e-05	Coding_CDS	X	85783049	85783145	85783097	-	96	ZNF41
TFE124979	5.34021	3.81116	0.653328	5.83345	5.42918e-09	1.08678e-07	Coding_CDS	X	85796031	85796246	85796050	-	215	ZNF41
TFE124981	50.2541	4.32808	0.330647	13.0897	3.7706e-39	7.58426e-36	Coding_upstream	X	85808125	85808263	85808239	-	138	ZNF41
TFE125027	2.39655	4.05954	1.23491	3.28732	0.00101145	0.00476329	Coding_5UTR	X	86508256	86508393	86508369	+	137	ENSBTAG00000054604
TFE125279	43.187	1.18548	0.363344	3.26269	0.00110362	0.00513089	Coding_5UTR	X	88957576	88957761	88957649	+	185	EZHIP
TFE125280	11.4219	2.06262	0.476125	4.33209	1.47697e-05	0.000126676	Coding_CDS	X	88958658	88960539	88959956	+	1881	EZHIP
TFE125364	10.6598	2.83515	0.716062	3.95936	7.51512e-05	0.000519913	Coding_3UTR	X	90808662	90809169	90808864	-	507	SMC1A
TFE125457	19.8227	1.79839	0.412466	4.3601	1.30003e-05	0.000113183	Intron	X	91120313	91120894	91120851	-	581	HUWE1
TFE125465	6.07301	3.74272	0.675781	5.53836	3.05314e-08	5.10801e-07	Unannotated	X	91436939	91437019	91436942	+	80	N/A
TFE125469	1.7434	3.98112	1.26833	3.13886	0.00169605	0.00736576	Unannotated	X	91463212	91463297	91463214	+	85	N/A
TFE125545	20.9803	3.0697	0.626702	4.89819	9.67244e-07	1.13091e-05	Coding_CDS	X	93779486	93779913	93779851	+	427	NBDY
TFE125547	3.8048	3.87966	0.7437	5.2167	1.82141e-07	2.53115e-06	Intron	X	93877443	93877737	93877445	+	294	NBDY
TFE125550	3.98054	3.11175	0.923655	3.36895	0.000754549	0.00371813	Coding_5UTR	X	94101168	94101573	94101440	-	405	ENSBTAG00000046769
TFE125643	1.90167	3.23541	1.06443	3.03957	0.00236916	0.0097368	Unannotated	X	99860634	99860737	99860721	-	103	N/A
TFE125834	2.07813	4.29522	1.27032	3.38122	0.000721649	0.00358176	Unannotated	X	105173503	105173812	105173767	-	309	N/A
TFE125913	0.776054	3.34645	1.36487	2.45185	0.0142124	0.0419544	Unannotated	X	107723550	107723690	107723674	-	140	N/A
TFE126058	5.44648	2.60772	0.820955	3.17645	0.00149088	0.00660386	Unannotated	X	116044061	116044248	116044136	-	187	N/A
TFE126242	8.10628	1.29304	0.538658	2.40048	0.0163735	0.0469815	Unannotated	X	123074871	123075164	123075055	+	293	N/A
TFE126483	1.43427	4.56269	1.38503	3.29429	0.000986709	0.0046656	Coding_CDS	X	127727060	127727184	127727182	-	124	CA5B
TFE126484	3.06027	5.30931	1.01788	5.21605	1.82782e-07	2.53948e-06	Coding_upstream	X	127752225	127752423	127752420	-	198	CA5B
TFE126818	2.60812	3.42571	0.890314	3.84775	0.000119206	0.000774836	Coding_CDS	X	138673638	138673872	138673803	+	234	ARSD
TFE126819	2.56889	3.29266	0.950942	3.46252	0.000535141	0.00279279	Intron	X	138677281	138677596	138677501	+	315	ARSD

## Sheet: Supplementary Table 4
Supplementary Table 4. Differentially downregulated TFEs and their genomic positions and gene annotations for the 16-cell versus 8-cell stage.
TFE	baseMean	log2FoldChange	lfcSE	stat	pvalue	padj	Annotation	Chr	Start	End	Peak	Strand	Length	Gene
TFE10	723.694	-1.36423	0.280194	-4.86886	1.12244e-06	1.29464e-05	Unannotated	1	594350	594529	594427	+	179	N/A
TFE11	568.719	-1.24018	0.267455	-4.63698	3.53534e-06	3.59319e-05	Unannotated	1	607611	608098	608051	-	487	N/A
TFE12	10.1647	-1.78044	0.45976	-3.87255	0.000107705	0.000711346	Unannotated	1	608186	608461	608383	+	275	N/A
TFE14	17.6274	-1.78638	0.460514	-3.87909	0.000104846	0.000694525	Coding_upstream	1	625578	626422	625876	+	844	ENSBTAG00000054829
TFE29	55.0398	-1.06595	0.334214	-3.18942	0.00142558	0.00636205	Coding_5UTR	1	1118250	1118434	1118309	-	184	ENSBTAG00000065960:SMIM11
TFE37	89.5354	-1.22278	0.267221	-4.57592	4.74133e-06	4.6609e-05	Coding_5UTR	1	1454980	1455253	1455164	-	273	MRPS6
TFE40	291.093	-1.44263	0.301444	-4.78572	1.70374e-06	1.87451e-05	Coding_upstream	1	1643522	1643745	1643676	+	223	ATP5PO
TFE57	2.02212	-2.57477	1.08123	-2.38133	0.0172502	0.0489764	Coding_CDS	1	1791809	1792051	1791862	-	242	ITSN1
TFE73	30.0093	-2.4459	0.260307	-9.39624	5.65468e-21	1.35093e-18	Coding_CDS	1	1943812	1944257	1943879	+	445	DONSON
TFE81	8.57087	-2.36665	0.713844	-3.31535	0.000915271	0.0043813	Coding_3UTR	1	1953676	1953900	1953718	+	224	DONSON
TFE112	10.5876	-0.961929	0.340567	-2.82449	0.00473557	0.0171815	Coding_5UTR	1	2027519	2027907	2027584	+	388	DNAJC28
TFE115	100.067	-1.67091	0.259808	-6.43132	1.26502e-10	3.60013e-09	Coding_5UTR	1	2046619	2046833	2046733	+	214	TMEM50B
TFE117	1.34555	-3.92467	1.01706	-3.85885	0.000113923	0.000746018	Coding_CDS	1	2075723	2075816	2075775	+	93	TMEM50B
TFE119	3.62068	-2.8396	0.767147	-3.7015	0.000214325	0.00128377	Coding_3UTR	1	2082775	2083130	2082966	+	355	TMEM50B
TFE126	8.17597	-1.23116	0.484032	-2.54356	0.010973	0.0341018	Intron	1	2173811	2173925	2173922	-	114	ENSBTAG00000064138
TFE137	47.4093	-1.94817	0.317129	-6.14315	8.09011e-10	1.94094e-08	Coding_5UTR	1	2497576	2500026	2499977	-	2450	OLIG1
TFE182	105.194	-1.11395	0.239534	-4.65049	3.31145e-06	3.39131e-05	Coding_upstream	1	2924109	2925022	2924217	+	913	CFAP298
TFE207	130.126	-1.71208	0.230672	-7.42212	1.15257e-13	6.33192e-12	Coding_CDS	1	3210498	3211009	3210690	+	511	MIS18A
TFE210	7.16891	-2.74753	0.636102	-4.31933	1.56507e-05	0.000133299	Unannotated	1	3223197	3223424	3223257	+	227	N/A
TFE242	262.645	-1.24482	0.226185	-5.50358	3.72162e-08	6.09715e-07	Coding_CDS	1	3833129	3833363	3833294	-	234	ENSBTAG00000018854
TFE253	65.2003	-1.0078	0.312408	-3.22592	0.00125569	0.00571431	Coding_5UTR	1	4191909	4192306	4192245	+	397	TIAM1
TFE256	14.7127	-0.965867	0.369977	-2.61061	0.00903807	0.0291428	Coding_CDS	1	4272049	4272766	4272336	+	717	TIAM1
TFE268	8.8301	-1.96334	0.500875	-3.91982	8.8617e-05	0.000598789	Coding_3UTR	1	4430469	4430897	4430530	+	428	TIAM1
TFE282	5647.91	-0.934131	0.253553	-3.68416	0.000229457	0.00136016	Unannotated	1	6042883	6043134	6043029	+	251	N/A
TFE284	1.54147	-2.13632	0.864734	-2.4705	0.0134925	0.0402849	Coding_3UTR	1	6815019	6815316	6815143	-	297	BACH1
TFE285	10.7122	-2.03245	0.578606	-3.51268	0.000443618	0.00238234	Unannotated	1	6815762	6816528	6816297	+	766	N/A
TFE288	19.284	-1.78757	0.440296	-4.05993	4.90869e-05	0.000360302	Unannotated	1	6856119	6856262	6856162	-	143	N/A
TFE289	45.0162	-1.75196	0.314098	-5.57774	2.43657e-08	4.1785e-07	Noncoding_upstream	1	6857940	6858075	6858049	-	135	ENSBTAG00000057444
TFE296	608.712	-1.81128	0.242962	-7.45501	8.98607e-14	5.05701e-12	Coding_5UTR	1	7114075	7114339	7114235	+	264	CCT8
TFE306	97.7833	-1.20176	0.217266	-5.53129	3.17887e-08	5.29421e-07	Coding_5UTR	1	7155208	7155429	7155278	-	221	USP16
TFE307	20.5878	-1.63683	0.368054	-4.44725	8.69784e-06	7.95694e-05	Coding_upstream	1	7158966	7159210	7159061	+	244	RWDD2B
TFE311	2.95979	-2.76637	0.860023	-3.21662	0.0012971	0.00587785	Coding_3UTR	1	7171217	7171359	7171218	+	142	RWDD2B
TFE314	30.8675	-0.881601	0.2829	-3.11629	0.00183139	0.00785437	Coding_5UTR	1	7183770	7183954	7183856	+	184	LTN1
TFE339	1152.8	-1.01312	0.289986	-3.49369	0.000476388	0.00253064	Coding_5UTR	1	7246023	7246230	7246072	+	207	ENSBTAG00000038433
TFE341	2.42474	-1.95313	0.823489	-2.37178	0.0177028	0.0499928	Coding_upstream	1	7280677	7280940	7280861	-	263	N6AMT1
TFE365	7.87719	-1.79936	0.702211	-2.56242	0.0103944	0.0326368	Intron	1	10418403	10418705	10418492	+	302	APP
TFE378	576.113	-0.916514	0.263277	-3.48118	0.000499215	0.00263306	Intron	1	10691460	10691821	10691773	+	361	ATP5PF
TFE384	71.005	-0.748024	0.302022	-2.47672	0.0132596	0.0397419	Coding_upstream	1	10823205	10823415	10823324	+	210	MRPL39
TFE397	9.22225	-2.29416	0.532351	-4.30949	1.63631e-05	0.000138534	Coding_5UTR	1	14039565	14039877	14039810	+	312	ENSBTAG00000055542
TFE412	105.711	-0.644932	0.191278	-3.3717	0.000747054	0.00368782	Coding_5UTR	1	19227819	19227979	19227921	+	160	C1H21orf91
TFE440	5.49342	-2.80255	0.589123	-4.75716	1.96337e-06	2.12616e-05	Coding_CDS	1	21171970	21172094	21172054	-	124	USP25
TFE442	2.66715	-1.99245	0.81094	-2.45697	0.0140114	0.0414986	Coding_CDS	1	21220067	21220278	21220232	-	211	USP25
TFE445	0.995361	-3.05031	1.1924	-2.55812	0.0105239	0.032961	Coding_CDS	1	21246808	21246944	21246850	-	136	USP25
TFE448	6.32027	-1.64651	0.471328	-3.49335	0.000477007	0.00253371	Coding_CDS	1	21294580	21294725	21294659	-	145	USP25
TFE449	57.209	-1.57317	0.265861	-5.91724	3.27381e-09	6.87309e-08	Coding_upstream	1	21328014	21328685	21328479	-	671	USP25
TFE471	31.2611	-2.06217	0.325146	-6.34229	2.26377e-10	6.14788e-09	Unannotated	1	23091449	23091684	23091511	+	235	N/A
TFE474	58.849	-1.32398	0.501562	-2.63972	0.00829755	0.0272179	Intron	1	23561159	23561505	23561435	+	346	ROBO2
TFE477	20.9666	-1.79473	0.284607	-6.306	2.86347e-10	7.60107e-09	Coding_upstream	1	24411914	24413781	24413044	+	1867	ROBO2
TFE479	4.86789	-2.77759	0.752111	-3.69307	0.000221567	0.00132068	Coding_CDS	1	24481357	24481668	24481415	+	311	ROBO2
TFE482	2.24761	-3.78124	0.957853	-3.94761	7.89339e-05	0.00054282	Coding_CDS	1	24879518	24879643	24879534	+	125	ROBO2
TFE492	3.69199	-2.12208	0.782833	-2.71077	0.00671276	0.0229001	Coding_CDS	1	24985873	24986031	24985875	+	158	ROBO2
TFE503	18.6981	-1.72313	0.355033	-4.85344	1.21336e-06	1.38593e-05	Unannotated	1	26109958	26110054	26110054	-	96	N/A
TFE506	9.89809	-1.43914	0.51536	-2.79249	0.00523044	0.0186792	Unannotated	1	26149386	26149574	26149461	+	188	N/A
TFE507	1.31009	-2.61451	1.04215	-2.50876	0.0121156	0.0369524	Unannotated	1	26152605	26152683	26152608	+	78	N/A
TFE532	6.25149	-1.2303	0.500856	-2.45639	0.014034	0.0415359	Intron	1	26875143	26875397	26875295	-	254	ROBO1
TFE537	65.7746	-1.09272	0.295257	-3.70092	0.000214823	0.0012865	Unannotated	1	28170590	28170668	28170667	-	78	N/A
TFE539	2.08055	-2.59632	0.901516	-2.87995	0.0039774	0.0149109	Unannotated	1	28963730	28963912	28963886	-	182	N/A
TFE544	2.12537	-2.85178	0.999289	-2.85381	0.00431982	0.0159346	Coding_CDS	1	29202780	29202870	29202831	-	90	GBE1
TFE550	7.91017	-1.27488	0.394983	-3.22768	0.001248	0.00568721	Coding_5UTR	1	29418585	29419141	29418858	-	556	GBE1
TFE553	2.11769	-2.03424	0.819315	-2.48286	0.0130333	0.039191	Unannotated	1	29775621	29775744	29775712	-	123	N/A
TFE571	2.38884	-2.27255	0.874527	-2.59861	0.00936029	0.0299877	Unannotated	1	34428431	34428926	34428789	+	495	N/A
TFE573	4.64261	-2.90819	0.821232	-3.54126	0.000398228	0.00216924	Coding_upstream	1	34951349	34951680	34951518	-	331	ENSBTAG00000057617
TFE575	55.5477	-2.41184	0.253841	-9.50137	2.07149e-21	5.49641e-19	Intron	1	35381133	35381530	35381284	+	397	HTR1F
TFE585	170.858	-0.786202	0.196575	-3.9995	6.34774e-05	0.000450088	Coding_5UTR	1	36063524	36063842	36063697	-	318	CGGBP1
TFE594	252.488	-1.19942	0.178145	-6.73284	1.66387e-11	5.7415e-10	Coding_upstream	1	36155930	36157114	36156582	+	1184	C1H3orf38
TFE596	14.9327	-1.44391	0.344201	-4.19495	2.72928e-05	0.000216103	Coding_3UTR	1	36161661	36162569	36162424	+	908	C1H3orf38
TFE611	106.498	-2.10657	0.24411	-8.62959	6.15721e-18	8.01518e-16	Coding_upstream	1	38275413	38275935	38275600	+	522	ARL13B
TFE613	33.0571	-2.1426	0.35991	-5.95317	2.63002e-09	5.62195e-08	Coding_CDS	1	38345158	38345227	38345168	+	69	ARL13B
TFE614	13.7145	-1.12667	0.33475	-3.36569	0.00076353	0.00375437	Coding_upstream	1	38360416	38360663	38360501	+	247	NSUN3
TFE624	2.97565	-1.71974	0.663083	-2.59356	0.00949885	0.0303319	Unannotated	1	40973603	40974052	40973788	+	449	N/A
TFE627	51.0636	-1.82951	0.312859	-5.84771	4.98384e-09	1.00766e-07	Coding_5UTR	1	41687324	41687434	41687362	+	110	EPHA6
TFE628	3.87175	-2.37515	0.681166	-3.48689	0.000488671	0.00258554	Intron	1	41719705	41719801	41719710	+	96	EPHA6
TFE633	185.156	-1.15083	0.195961	-5.87273	4.28679e-09	8.8014e-08	Coding_5UTR	1	42010460	42010995	42010781	+	535	ARL6
TFE637	2.79124	-3.40397	0.839201	-4.0562	4.98782e-05	0.000365421	Coding_3UTR	1	42049168	42049281	42049171	+	113	ARL6
TFE641	28.341	-1.59796	0.355691	-4.49256	7.0371e-06	6.62026e-05	Coding_5UTR	1	42070342	42070800	42070499	+	458	CRYBG3
TFE646	2.23952	-2.92389	1.08262	-2.70075	0.00691834	0.0234564	Coding_CDS	1	42127348	42127589	42127351	+	241	CRYBG3
TFE647	5.72571	-1.63338	0.647751	-2.52161	0.0116818	0.0358681	Unannotated	1	42127392	42129039	42127472	-	1647	N/A
TFE661	2.52613	-1.93694	0.763984	-2.53531	0.0112347	0.0347622	Coding_CDS	1	42193143	42193302	42193203	+	159	CRYBG3
TFE663	4.77364	-2.0188	0.663558	-3.04239	0.00234705	0.00966439	Coding_3UTR	1	42196038	42196537	42196168	+	499	CRYBG3
TFE666	8.98351	-1.3196	0.493989	-2.67131	0.00755567	0.0252101	Coding_3UTR	1	42197698	42197834	42197825	-	136	RIOX2
TFE668	12.7201	-2.69174	0.442657	-6.08087	1.19533e-09	2.77747e-08	Coding_CDS	1	42198686	42198770	42198754	-	84	RIOX2
TFE669	1.49687	-2.78536	1.14069	-2.44182	0.0146132	0.0428999	Coding_CDS	1	42200014	42200101	42200101	-	87	RIOX2
TFE671	4.83008	-2.32978	0.611636	-3.80909	0.000139482	0.000887112	Coding_CDS	1	42223480	42223693	42223635	-	213	RIOX2
TFE672	13.0586	-1.27058	0.370642	-3.42805	0.000607926	0.00310328	Intron	1	42228005	42228187	42228164	-	182	RIOX2
TFE674	99.8305	-1.584	0.207549	-7.63192	2.31277e-14	1.49441e-12	Coding_upstream	1	42230636	42230907	42230744	-	271	RIOX2
TFE685	204.094	-1.54676	0.225946	-6.84573	7.60891e-12	2.85467e-10	Coding_5UTR	1	42829965	42830217	42830044	-	252	CLDND1
TFE686	3.61354	-2.49455	0.771402	-3.23379	0.00122159	0.00558809	Intron	1	42887030	42887126	42887111	-	96	CPOX
TFE687	10.1725	-2.28182	0.428408	-5.32627	1.00247e-07	1.49007e-06	Coding_3UTR	1	42888423	42888876	42888757	-	453	CPOX
TFE689	2.48421	-2.27919	0.66174	-3.44424	0.000572666	0.00295352	Coding_CDS	1	42893738	42893926	42893815	-	188	CPOX
TFE693	1.59965	-2.68633	0.919619	-2.92114	0.00348757	0.0133873	Intron	1	42898682	42898860	42898799	-	178	CPOX
TFE694	17.4247	-1.5568	0.310859	-5.00807	5.49784e-07	6.8235e-06	Coding_5UTR	1	42900750	42901601	42901379	-	851	CPOX
TFE695	2188.87	-1.27689	0.231479	-5.51625	3.46315e-08	5.72486e-07	Coding_5UTR	1	42936810	42937003	42936867	+	193	ENSBTAG00000023666
TFE696	124.299	-1.33134	0.246031	-5.41128	6.25755e-08	9.74241e-07	Intron	1	42939817	42940123	42939887	+	306	ENSBTAG00000023666
TFE701	12.7402	-1.72503	0.334155	-5.16236	2.43858e-07	3.28839e-06	Unannotated	1	43023889	43024655	43024448	+	766	N/A
TFE728	48.4369	-1.17783	0.281342	-4.18648	2.83311e-05	0.000223163	Coding_5UTR	1	43514668	43514904	43514755	-	236	ENSBTAG00000060657
TFE742	39.6544	-1.79247	0.285858	-6.27049	3.59909e-10	9.32742e-09	Coding_upstream	1	44555162	44555468	44555387	+	306	TBC1D23
TFE755	6.09041	-1.59902	0.536964	-2.97788	0.00290246	0.0115274	Coding_5UTR	1	44617507	44617671	44617637	+	164	NIT2
TFE761	35.7422	-2.21166	0.356255	-6.20807	5.36385e-10	1.33676e-08	Unannotated	1	44649049	44650115	44649438	-	1066	N/A
TFE768	266.522	-0.866375	0.243614	-3.55634	0.000376056	0.00206741	Intron	1	44673751	44674144	44673943	-	393	TOMM70
TFE769	159.422	-1.80884	0.208311	-8.68336	3.84254e-18	5.16374e-16	Coding_upstream	1	44687547	44688410	44688345	-	863	TOMM70
TFE770	1.07037	-2.71596	0.972879	-2.79167	0.00524364	0.0187178	Coding_5UTR	1	44695878	44695996	44695918	+	118	LNP1
TFE774	27.3236	-1.72202	0.31603	-5.4489	5.06828e-08	8.05988e-07	Intron	1	44793898	44794080	44793979	+	182	ENSBTAG00000013321
TFE787	0.931552	-2.97872	1.1778	-2.52906	0.011437	0.0352744	Intron	1	45114819	45114986	45114901	+	167	ADGRG7
TFE790	117.432	-0.984781	0.23853	-4.12855	3.65064e-05	0.000278143	Coding_5UTR	1	45155837	45156313	45156157	+	476	TFG
TFE794	0.745491	-3.06016	1.17473	-2.60499	0.00918766	0.0295418	Coding_3UTR	1	45188733	45188908	45188808	-	175	ABI3BP
TFE795	16.301	-1.92008	0.415828	-4.61748	3.8842e-06	3.91206e-05	Coding_CDS	1	45191579	45191668	45191664	-	89	ABI3BP
TFE818	68.8097	-0.811793	0.243301	-3.33658	0.000848167	0.00410578	Intron	1	45390179	45390602	45390563	-	423	ABI3BP
TFE820	8.62866	-2.02851	0.559573	-3.6251	0.000288848	0.00165146	Unannotated	1	45480420	45480520	45480487	-	100	N/A
TFE821	19.663	-1.50179	0.333992	-4.49648	6.9088e-06	6.51037e-05	Unannotated	1	45614010	45614163	45614086	-	153	N/A
TFE837	18.895	-0.991657	0.325648	-3.04518	0.0023254	0.00959487	Coding_5UTR	1	45962791	45963049	45962888	-	258	SENP7
TFE843	102.148	-0.948246	0.238681	-3.97287	7.10128e-05	0.000495571	Coding_5UTR	1	46001828	46002091	46001995	+	263	PCNP
TFE845	8.65396	-2.33379	0.550663	-4.23815	2.25367e-05	0.000183166	Coding_3UTR	1	46015779	46016857	46016060	+	1078	PCNP
TFE862	8.19892	-1.37821	0.454008	-3.03564	0.00240024	0.00984375	Coding_5UTR	1	46077265	46077435	46077308	+	170	CEP97
TFE863	4.41497	-1.93509	0.56882	-3.40193	0.000669114	0.00336467	Coding_5UTR	1	46077599	46077784	46077736	+	185	CEP97
TFE905	103.16	-1.20506	0.261296	-4.61187	3.9906e-06	4.00112e-05	Noncoding_other-exon	1	50180265	50180493	50180391	+	228	ENSBTAG00000063488
TFE906	4.80759	-3.68935	0.838811	-4.39831	1.09097e-05	9.70833e-05	Unannotated	1	50206605	50206687	50206611	+	82	N/A
TFE908	11.6313	-1.60021	0.570041	-2.80719	0.00499759	0.0179774	Unannotated	1	50255955	50256315	50256055	+	360	N/A
TFE909	4.26677	-3.57948	0.908593	-3.93958	8.16228e-05	0.000558489	Unannotated	1	50256796	50257639	50257224	+	843	N/A
TFE915	23.9207	-1.33933	0.432909	-3.09379	0.00197617	0.00837505	Unannotated	1	50300294	50300372	50300333	+	78	N/A
TFE916	22.7782	-1.6258	0.440307	-3.69241	0.000222135	0.00132305	Unannotated	1	50310128	50310450	50310413	+	322	N/A
TFE924	116.542	-1.5411	0.290231	-5.3099	1.09687e-07	1.61345e-06	Coding_5UTR	1	50481240	50482162	50481336	-	922	CBLB
TFE930	10.0414	-1.74151	0.586325	-2.97021	0.00297593	0.0117525	Intron	1	52214194	52214752	52214284	+	558	BBX
TFE937	1.54934	-2.76139	1.14103	-2.42009	0.0155165	0.0450341	Coding_CDS	1	52394581	52394660	52394583	+	79	BBX
TFE960	6.95175	-2.2479	0.642798	-3.49705	0.000470432	0.00250391	Coding_upstream	1	52777012	52777354	52777204	-	342	CD47
TFE969	41.2781	-0.981152	0.251955	-3.89415	9.85444e-05	0.000657263	Coding_5UTR	1	52953067	52953451	52953341	-	384	IFT57
TFE986	0.941806	-3.09328	1.11979	-2.76237	0.00573834	0.0201537	Coding_CDS	1	53153837	53153952	53153861	-	115	MYH15
TFE989	176.411	-2.07828	0.233758	-8.89074	6.07054e-19	9.73065e-17	Coding_CDS	1	53183645	53183916	53183746	-	271	MYH15
TFE990	2.37447	-2.27598	0.908406	-2.50546	0.0122292	0.037228	Intron	1	53184441	53184678	53184627	-	237	MYH15
TFE1011	3.55862	-1.971	0.744136	-2.64871	0.00808007	0.026643	Coding_CDS	1	53331109	53331255	53331191	-	146	CIP2A
TFE1014	189.637	-0.816451	0.208488	-3.91606	9.00076e-05	0.000606804	Coding_5UTR	1	53338416	53338790	53338768	-	374	CIP2A
TFE1015	37.8394	-1.67179	0.29859	-5.59896	2.15639e-08	3.75585e-07	Coding_upstream	1	53338616	53339008	53338842	+	392	DZIP3
TFE1016	48.0453	-0.91643	0.315678	-2.90305	0.00369545	0.0140367	Coding_upstream	1	53339016	53339260	53339166	-	244	CIP2A
TFE1034	104.641	-1.30303	0.314383	-4.14471	3.40238e-05	0.000261368	Coding_5UTR	1	53597576	53597905	53597720	+	329	TRAT1
TFE1053	23.8619	-2.26492	0.331973	-6.82261	8.93988e-12	3.29845e-10	Coding_upstream	1	53872766	53873103	53873044	-	337	MORC1
TFE1062	5.7774	-2.49898	1.01235	-2.46849	0.0135685	0.0404673	Intron	1	54226933	54227387	54227242	-	454	ENSBTAG00000022275
TFE1083	4.60467	-2.15208	0.584326	-3.68301	0.0002305	0.00136557	Coding_CDS	1	56637336	56637464	56637394	+	128	PHLDB2
TFE1098	218.84	-1.96415	0.215461	-9.11601	7.79382e-20	1.45067e-17	Coding_CDS	1	56737413	56737731	56737584	+	318	ABHD10
TFE1103	2.71612	-1.92584	0.715147	-2.69293	0.00708279	0.0239073	Coding_5UTR	1	56882753	56883071	56882875	+	318	C1H3orf52
TFE1104	2.96591	-2.52702	0.930619	-2.71542	0.00661915	0.0226414	Coding_3UTR	1	56923877	56924336	56923880	+	459	C1H3orf52
TFE1105	8.27866	-1.11028	0.464922	-2.38811	0.0169352	0.0482635	Coding_5UTR	1	57126464	57126687	57126575	+	223	CD200
TFE1111	17.4372	-1.66327	0.481314	-3.4557	0.000548875	0.00285038	Coding_CDS	1	57322739	57322768	57322765	-	29	ATG3
TFE1114	83.2107	-2.1411	0.273631	-7.82476	5.08623e-15	3.78909e-13	Coding_upstream	1	57343218	57343806	57343714	-	588	ATG3
TFE1115	32.1847	-1.23934	0.246755	-5.02254	5.09929e-07	6.37926e-06	Coding_upstream	1	57343738	57344040	57343853	+	302	SLC35A5
TFE1116	10.2091	-1.84224	0.442615	-4.16216	3.15245e-05	0.000245005	Coding_5UTR	1	57344066	57344292	57344098	+	226	SLC35A5
TFE1145	572.301	-1.36775	0.265579	-5.15005	2.60418e-07	3.49057e-06	Coding_5UTR	1	57967788	57968049	57967907	+	261	BOC
TFE1148	22.4704	-1.09429	0.373157	-2.93253	0.00336214	0.0129979	Coding_CDS	1	58009069	58009219	58009144	+	150	BOC
TFE1149	8.72053	-1.14517	0.450251	-2.54341	0.0109778	0.0341128	Coding_CDS	1	58019143	58019169	58019159	+	26	BOC
TFE1150	75.7439	-1.50899	0.27237	-5.54023	3.02077e-08	5.062e-07	Coding_3UTR	1	58021371	58021505	58021417	+	134	BOC
TFE1167	11.7179	-1.75346	0.546539	-3.20829	0.00133525	0.00602489	Coding_CDS	1	58101259	58101357	58101357	-	98	CFAP44
TFE1173	6.79087	-1.29991	0.4574	-2.84195	0.00448391	0.0164175	Intron	1	58118846	58119341	58119248	-	495	CFAP44
TFE1176	9.03768	-2.0479	0.520991	-3.93078	8.46708e-05	0.000576529	Coding_CDS	1	58149692	58149962	58149759	-	270	SPICE1
TFE1189	46.4141	-1.43111	0.24627	-5.81115	6.20439e-09	1.22698e-07	Unannotated	1	58199777	58199913	58199859	-	136	N/A
TFE1202	6.76946	-2.5033	0.621934	-4.02503	5.69671e-05	0.000409467	Coding_3UTR	1	58402915	58403248	58403239	-	333	NAA50
TFE1230	8.07363	-1.51479	0.549949	-2.75442	0.00587966	0.0205485	Unannotated	1	58633760	58633954	58633792	+	194	N/A
TFE1241	5.02283	-1.4562	0.488248	-2.9825	0.00285901	0.0113838	Unannotated	1	58734755	58734992	58734842	+	237	N/A
TFE1242	11.1574	-1.77137	0.409054	-4.3304	1.48837e-05	0.000127515	Coding_5UTR	1	58734927	58735256	58735042	-	329	CCDC191
TFE1243	47.5948	-1.68113	0.283968	-5.92012	3.21707e-09	6.75867e-08	Unannotated	1	58735246	58735421	58735338	+	175	N/A
TFE1250	8.22181	-2.43001	0.52441	-4.6338	3.59021e-06	3.64421e-05	Intron	1	58761679	58761882	58761746	+	203	QTRT2
TFE1282	15.3732	-1.61285	0.391473	-4.11995	3.78955e-05	0.000287252	Unannotated	1	62877353	62878118	62877382	-	765	N/A
TFE1285	2.78276	-2.19389	0.821767	-2.66972	0.00759142	0.0253091	Unannotated	1	63129832	63130123	63130001	-	291	N/A
TFE1287	13.458	-2.47538	0.472042	-5.24398	1.57145e-07	2.22022e-06	Coding_5UTR	1	63281288	63281653	63281462	-	365	ENSBTAG00000068626
TFE1295	3.97544	-3.21694	0.812449	-3.95956	7.50884e-05	0.000519696	Noncoding_1st-exon	1	63748740	63749051	63748845	-	311	ENSBTAG00000061471
TFE1296	6.91536	-1.25842	0.475495	-2.64655	0.00813172	0.0267796	Coding_3UTR	1	63749736	63750382	63749962	-	646	IGSF11
TFE1300	28.0116	-1.30655	0.314426	-4.15533	3.24818e-05	0.000251442	Coding_upstream	1	63892604	63893233	63893019	-	629	IGSF11
TFE1314	6.23179	-3.79623	0.713615	-5.31972	1.03929e-07	1.53746e-06	Intron	1	64152141	64152391	64152230	+	250	ARHGAP31
TFE1334	161.493	-1.63559	0.204685	-7.99079	1.34077e-15	1.14055e-13	Coding_5UTR	1	64240281	64240849	64240560	-	568	TMEM39A
TFE1350	7.31622	-1.82761	0.483071	-3.78331	0.000154756	0.000969719	Coding_5UTR	1	64451197	64451622	64451369	+	425	CFAP91
TFE1364	14.4733	-1.32232	0.395756	-3.34125	0.000834016	0.00404545	Unannotated	1	64611838	64612014	64612000	-	176	N/A
TFE1365	17.8042	-1.85556	0.529968	-3.50127	0.000463045	0.0024705	Intron	1	64635073	64635307	64635190	+	234	NR1I2
TFE1366	1.82053	-2.34591	0.900497	-2.60513	0.00918389	0.0295364	Coding_CDS	1	64636817	64636934	64636933	+	117	NR1I2
TFE1367	11.1235	-1.41395	0.398433	-3.54879	0.000387008	0.00211884	Intron	1	64636991	64637175	64637033	+	184	NR1I2
TFE1370	3.98873	-2.09751	0.81156	-2.58455	0.00975073	0.0310146	Coding_3UTR	1	64639306	64639510	64639349	+	204	NR1I2
TFE1375	9.04219	-1.72269	0.492999	-3.49431	0.000475288	0.0025264	Coding_CDS	1	64677724	64677911	64677823	-	187	GSK3B
TFE1376	3.98293	-1.63874	0.606507	-2.70193	0.00689378	0.0233926	Coding_CDS	1	64689646	64689730	64689721	-	84	GSK3B
TFE1379	64.8027	-1.04089	0.230699	-4.51191	6.4245e-06	6.11219e-05	Unannotated	1	64860753	64862462	64861996	-	1709	N/A
TFE1380	0.919134	-2.98132	1.22535	-2.43303	0.0149729	0.0437415	Coding_3UTR	1	64939212	64939290	64939288	-	78	GPR156
TFE1391	5.85765	-1.36069	0.552618	-2.46226	0.0138065	0.0410445	Unannotated	1	65046648	65047023	65046716	-	375	N/A
TFE1402	14.0962	-2.66158	0.438147	-6.07462	1.24285e-09	2.8777e-08	Coding_3UTR	1	65138615	65139803	65139175	-	1188	FSTL1
TFE1403	2.6296	-1.40181	0.566223	-2.47572	0.0132968	0.0398241	Coding_3UTR	1	65139910	65140329	65140205	-	419	FSTL1
TFE1405	27.8952	-1.05361	0.220792	-4.77194	1.82464e-06	1.99358e-05	Intron	1	65145826	65146472	65146421	-	646	FSTL1
TFE1406	6.96885	-1.21528	0.467664	-2.59863	0.00935978	0.0299877	Intron	1	65148702	65149176	65149055	-	474	FSTL1
TFE1417	130.897	-1.01645	0.165202	-6.15277	7.6141e-10	1.83734e-08	Coding_5UTR	1	65433920	65434129	65434001	-	209	RABL3
TFE1418	31.511	-1.47349	0.299843	-4.91421	8.91397e-07	1.0515e-05	Coding_upstream	1	65434059	65434251	65434182	+	192	GTF2E1
TFE1421	3.21643	-2.52887	0.953491	-2.65222	0.00799638	0.0264232	Coding_CDS	1	65461187	65461387	65461309	+	200	GTF2E1
TFE1423	58.1498	-1.66156	0.232784	-7.13779	9.48451e-13	4.27619e-11	Noncoding_1st-exon	1	65492334	65492885	65492405	+	551	ENSBTAG00000063676
TFE1424	2.26817	-3.02518	1.07758	-2.80739	0.00499443	0.0179691	Unannotated	1	65531922	65532014	65531925	+	92	N/A
TFE1426	7.11352	-1.97151	0.687414	-2.86801	0.00413064	0.0153768	Unannotated	1	65540606	65540685	65540609	+	79	N/A
TFE1428	78.259	-2.11489	0.280795	-7.5318	5.00461e-14	2.99767e-12	Coding_upstream	1	65607319	65607831	65607509	+	512	STXBP5L
TFE1429	5.92759	-2.67446	0.544664	-4.91029	9.09403e-07	1.07071e-05	Coding_CDS	1	65608847	65608983	65608888	+	136	STXBP5L
TFE1444	8.3715	-2.22393	0.724746	-3.06857	0.00215089	0.00899226	Coding_5UTR	1	65912814	65912941	65912932	-	127	ENSBTAG00000061387
TFE1461	2.05415	-3.41844	0.964302	-3.54498	0.000392637	0.00214476	Coding_CDS	1	66030141	66030241	66030161	-	100	POLQ
TFE1466	11.8392	-1.63676	0.402302	-4.06848	4.73215e-05	0.00034908	Coding_5UTR	1	66049700	66050085	66050004	-	385	POLQ
TFE1484	13.7855	-1.33815	0.490744	-2.72677	0.00639582	0.0220249	Coding_3UTR	1	66151057	66151626	66151569	-	569	GOLGB1
TFE1494	11.5644	-2.09245	0.569341	-3.67522	0.000237641	0.00140034	Coding_CDS	1	66176846	66177834	66177268	-	988	GOLGB1
TFE1495	12.4603	-1.23618	0.467138	-2.64629	0.00813811	0.0267978	Unannotated	1	66176910	66177201	66176932	+	291	N/A
TFE1498	101.583	-1.91135	0.263617	-7.25047	4.15318e-13	2.03112e-11	Coding_CDS	1	66179608	66185060	66184749	-	5452	GOLGB1
TFE1512	80.367	-1.86991	0.322683	-5.79486	6.83775e-09	1.33979e-07	Coding_CDS	1	66249856	66249985	66249901	-	129	IQCB1
TFE1516	1.26454	-2.77789	1.05096	-2.64318	0.00821308	0.0269948	Coding_CDS	1	66282014	66282107	66282039	-	93	IQCB1
TFE1518	178.706	-1.28227	0.210508	-6.0913	1.11995e-09	2.62038e-08	Coding_5UTR	1	66293867	66294083	66293959	-	216	IQCB1
TFE1533	6.60434	-2.46395	0.603896	-4.08009	4.50186e-05	0.000334238	Coding_3UTR	1	66482320	66482556	66482553	-	236	ILDR1
TFE1536	305.874	-1.43947	0.246025	-5.85093	4.8884e-09	9.89648e-08	Coding_upstream	1	66517044	66517491	66517341	-	447	ILDR1
TFE1541	391.589	-1.09938	0.253344	-4.33948	1.42822e-05	0.000123089	Coding_CDS	1	66742351	66742549	66742394	+	198	CASR
TFE1542	10.6481	-1.30973	0.434513	-3.01426	0.00257611	0.0104401	Coding_3UTR	1	66743349	66744631	66743805	+	1282	CASR
TFE1548	50.2552	-1.74223	0.313808	-5.5519	2.82587e-08	4.76743e-07	Coding_upstream	1	66820164	66820411	66820294	+	247	FAM162A
TFE1563	7.24467	-1.81771	0.495724	-3.66678	0.000245625	0.00144046	Coding_CDS	1	66978598	66978763	66978710	-	165	PARP9
TFE1579	3.61415	-2.88645	0.821873	-3.51204	0.000444675	0.00238679	Coding_CDS	1	67064824	67064919	67064916	-	95	HSPBAP1
TFE1585	14.0363	-1.37808	0.366392	-3.7612	0.000169098	0.00104677	Coding_5UTR	1	67120095	67120359	67120231	-	264	HSPBAP1
TFE1587	4.71146	-1.42847	0.502018	-2.84545	0.00443481	0.0162702	Coding_upstream	1	67121271	67121574	67121523	-	303	HSPBAP1
TFE1588	9.95847	-2.33207	0.404452	-5.766	8.11733e-09	1.56508e-07	Coding_5UTR	1	67121540	67122038	67121627	+	498	SLC49A4
TFE1603	52.5112	-1.08295	0.281343	-3.8492	0.000118503	0.000771225	Coding_CDS	1	67411373	67411612	67411437	+	239	PDIA5
TFE1604	6.41022	-1.3493	0.447065	-3.01813	0.0025434	0.010331	Intron	1	67421851	67421910	67421878	+	59	PDIA5
TFE1606	10.6496	-1.69784	0.395704	-4.29067	1.78135e-05	0.000149313	Intron	1	67442861	67443508	67443310	+	647	PDIA5
TFE1607	106.866	-1.24329	0.245457	-5.06522	4.07922e-07	5.22096e-06	Intron	1	67443826	67444220	67443883	+	394	PDIA5
TFE1608	41.7402	-1.52324	0.24938	-6.10811	1.00815e-09	2.37216e-08	Intron	1	67444435	67444743	67444454	+	308	PDIA5
TFE1611	8.10701	-1.10005	0.420505	-2.61603	0.00889598	0.0287633	Intron	1	67454497	67454585	67454535	+	88	PDIA5
TFE1614	17.1319	-1.85341	0.32021	-5.7881	7.11858e-09	1.38984e-07	Coding_5UTR	1	67555299	67555451	67555423	+	152	SEC22A
TFE1624	7.95487	-1.4643	0.614519	-2.38284	0.0171796	0.0488181	Intron	1	67673727	67674010	67673908	-	283	ADCY5
TFE1635	1.74174	-2.89081	0.931391	-3.10375	0.00191083	0.00814296	Coding_CDS	1	67821993	67822681	67822406	-	688	ADCY5
TFE1642	26.3397	-1.19952	0.315541	-3.80147	0.000143839	0.00090972	Coding_CDS	1	67952458	67952744	67952663	-	286	HACD2
TFE1664	2.24608	-2.2637	0.870556	-2.60029	0.00931448	0.0298677	Coding_upstream	1	68177168	68177368	68177314	-	200	MYLK
TFE1669	6.11055	-1.52477	0.522339	-2.91912	0.00351023	0.0134569	Unannotated	1	68290977	68291166	68291071	+	189	N/A
TFE1679	2.15414	-2.8402	1.00091	-2.83763	0.00454505	0.0166053	Coding_5UTR	1	68324153	68324225	68324177	-	72	CCDC14
TFE1680	56.4314	-1.61619	0.241636	-6.68853	2.25431e-11	7.54104e-10	Coding_5UTR	1	68332203	68332555	68332325	-	352	CCDC14
TFE1683	6.45208	-1.61892	0.513297	-3.15396	0.00161071	0.00705344	Coding_upstream	1	68433485	68434341	68433941	+	856	KALRN
TFE1685	3.26733	-3.06728	0.921187	-3.32971	0.000869378	0.00419251	Coding_CDS	1	68647207	68647318	68647208	+	111	KALRN
TFE1686	5.93406	-1.88761	0.50516	-3.73666	0.00018648	0.00113931	Coding_CDS	1	68680727	68681023	68680803	+	296	KALRN
TFE1711	2.85878	-3.76879	0.834182	-4.51794	6.24442e-06	5.95541e-05	Unannotated	1	68942978	68943218	68942984	+	240	N/A
TFE1713	5.30443	-1.60919	0.598152	-2.69027	0.00713943	0.0240517	Unannotated	1	68996769	68997340	68996868	+	571	N/A
TFE1714	9.78524	-1.79827	0.423115	-4.25008	2.13698e-05	0.000174753	Unannotated	1	68998028	68998190	68998138	+	162	N/A
TFE1715	10.2702	-1.79881	0.491301	-3.66131	0.000250926	0.00146651	Coding_5UTR	1	69003155	69003494	69003274	+	339	ENSBTAG00000053238
TFE1716	28.8891	-2.4216	0.458839	-5.27767	1.30835e-07	1.88714e-06	Intron	1	69058305	69058848	69058402	+	543	ENSBTAG00000053238
TFE1717	1.18685	-3.37474	1.03208	-3.26985	0.00107603	0.00502431	Coding_CDS	1	69065524	69065628	69065566	+	104	ENSBTAG00000053238
TFE1719	1.37596	-2.42324	0.940459	-2.57666	0.00997609	0.0316034	Coding_CDS	1	69068903	69068972	69068961	+	69	ENSBTAG00000053238
TFE1721	6.15116	-1.28335	0.525267	-2.44323	0.0145564	0.0427712	Intron	1	69095920	69096197	69096010	+	277	ENSBTAG00000053238
TFE1724	3.4181	-2.62409	0.999468	-2.62549	0.0086524	0.0281477	Coding_CDS	1	69099497	69099674	69099595	+	177	ENSBTAG00000053238
TFE1726	9.35846	-1.09044	0.341602	-3.19215	0.0014122	0.00631183	Intron	1	69101171	69101605	69101256	+	434	ENSBTAG00000053238
TFE1734	83.0521	-1.10672	0.284246	-3.89353	9.8798e-05	0.000658731	Coding_upstream	1	69127704	69128018	69127728	+	314	UMPS
TFE1736	4.2169	-1.67696	0.608382	-2.75643	0.00584366	0.0204464	Intron	1	69128585	69128677	69128607	+	92	UMPS
TFE1747	14.6418	-1.64439	0.436701	-3.76548	0.000166228	0.00103165	Coding_CDS	1	69227336	69227766	69227486	-	430	ITGB5
TFE1751	18.9002	-1.14572	0.421081	-2.7209	0.0065104	0.0223393	Coding_upstream	1	69312012	69312749	69312510	-	737	ITGB5
TFE1752	3.23846	-1.86947	0.66457	-2.81306	0.00490728	0.0177118	Unannotated	1	69312815	69313096	69312906	-	281	N/A
TFE1772	1.24152	-2.6927	1.11419	-2.41674	0.0156602	0.0453437	Intron	1	69485826	69485923	69485903	-	97	HEG1
TFE1775	2.93246	-3.10891	1.04482	-2.97554	0.00292477	0.0115924	Unannotated	1	69521666	69521934	69521815	+	268	N/A
TFE1781	2.91482	-2.76616	0.968775	-2.85532	0.00429939	0.0158705	Coding_CDS	1	69638383	69638575	69638573	-	192	SLC12A8
TFE1783	13.1228	-2.40767	0.451734	-5.32985	9.82965e-08	1.46246e-06	Coding_5UTR	1	69669947	69670434	69670278	-	487	SLC12A8
TFE1795	14.967	-1.38875	0.379936	-3.65522	0.000256964	0.00149759	Coding_upstream	1	69946436	69946722	69946605	-	286	SNX4
TFE1796	2.86808	-2.47833	0.903286	-2.74368	0.00607542	0.0211128	Coding_CDS	1	69976891	69977063	69977004	-	172	OSBPL11
TFE1804	1.2058	-3.6802	1.12114	-3.28255	0.00102873	0.00483169	Coding_CDS	1	70052539	70052708	70052642	-	169	OSBPL11
TFE1805	7.25006	-2.36265	0.419054	-5.63805	1.71983e-08	3.08778e-07	Coding_upstream	1	70053025	70053611	70053479	-	586	OSBPL11
TFE1817	174.659	-1.16659	0.269939	-4.32167	1.5485e-05	0.000132069	Unannotated	1	70179873	70180227	70180015	-	354	N/A
TFE1818	35.7287	-1.17792	0.289837	-4.06408	4.82227e-05	0.000354962	Coding_upstream	1	70180274	70180512	70180397	+	238	IQCG
TFE1827	59.3766	-1.20946	0.358308	-3.37547	0.000736893	0.00364524	Unannotated	1	70229243	70229797	70229579	+	554	N/A
TFE1828	27.9378	-1.03471	0.379561	-2.72606	0.00640959	0.0220675	Unannotated	1	70230316	70230568	70230483	+	252	N/A
TFE1829	4.70932	-1.96319	0.625016	-3.14103	0.00168354	0.00732198	Intron	1	70231031	70231205	70231196	-	174	LRCH3:FYTTD1
TFE1837	174.508	-1.23926	0.227871	-5.43841	5.37579e-08	8.48397e-07	Coding_5UTR	1	70335218	70335644	70335506	-	426	LRCH3
TFE1841	109.403	-1.11284	0.224351	-4.96027	7.03947e-07	8.51317e-06	Coding_upstream	1	70372348	70372688	70372539	-	340	FYTTD1
TFE1845	1.14627	-2.80747	1.17856	-2.38211	0.0172137	0.0488929	Coding_CDS	1	70410824	70411115	70411054	+	291	RUBCN
TFE1881	25.3754	-1.41532	0.316375	-4.47356	7.69283e-06	7.16045e-05	Coding_CDS	1	70602425	70603468	70602467	-	1043	TNK2
TFE1882	1.28674	-3.02559	1.08397	-2.79122	0.00525105	0.0187378	Unannotated	1	70602557	70602609	70602565	+	52	N/A
TFE1887	25.151	-1.62995	0.34729	-4.69335	2.68767e-06	2.81139e-05	Noncoding_upstream	1	70639907	70641479	70641223	-	1572	ENSBTAG00000049459
TFE1889	19.787	-1.50807	0.402919	-3.74286	0.000181937	0.00111615	Unannotated	1	70644295	70644418	70644330	+	123	N/A
TFE1907	26.4874	-1.29439	0.451042	-2.86978	0.00410753	0.015299	Intron	1	70679855	70679971	70679929	-	116	TFRC
TFE1921	13.8655	-0.840909	0.303687	-2.769	0.00562282	0.0198082	Coding_upstream	1	70877295	70877469	70877427	-	174	PCYT1A
TFE1926	35.4675	-1.57093	0.305129	-5.14841	2.6271e-07	3.51751e-06	Coding_CDS	1	70909197	70909545	70909460	-	348	ENSBTAG00000032684
TFE1936	43.6789	-0.722395	0.28115	-2.56943	0.0101866	0.0321196	Coding_upstream	1	70987288	70987508	70987445	-	220	UBXN7
TFE1944	92.4797	-1.22791	0.222564	-5.51709	3.44652e-08	5.7034e-07	Coding_5UTR	1	71100672	71100742	71100702	-	70	WDR53
TFE1945	66.9215	-1.2406	0.211588	-5.86326	4.53856e-09	9.26646e-08	Coding_upstream	1	71100729	71101440	71100796	+	711	FBXO45
TFE1947	1.49482	-2.9655	1.00115	-2.96208	0.0030557	0.0120128	Unannotated	1	71115437	71115513	71115438	+	76	N/A
TFE1953	47.004	-1.28388	0.226016	-5.68048	1.34317e-08	2.47055e-07	Coding_5UTR	1	71228732	71229107	71228848	+	375	PIGX
TFE1957	94.2694	-1.27741	0.220309	-5.79828	6.69971e-09	1.31576e-07	Coding_upstream	1	71257456	71257854	71257566	+	398	PAK2
TFE1962	3.8206	-1.80111	0.563218	-3.19789	0.00138435	0.00621229	Coding_CDS	1	71327678	71327786	71327718	+	108	PAK2
TFE1965	9.06682	-1.27925	0.431378	-2.96549	0.00302198	0.0119103	Unannotated	1	71343030	71343500	71343270	-	470	N/A
TFE1967	12.186	-1.54293	0.572281	-2.6961	0.00701559	0.0237216	Unannotated	1	71343797	71344010	71343881	-	213	N/A
TFE1972	106.452	-1.49087	0.276687	-5.38828	7.11356e-08	1.09063e-06	Coding_5UTR	1	71355693	71355998	71355826	+	305	SENP5
TFE1973	5.88748	-1.55003	0.507094	-3.05669	0.00223797	0.00929256	Coding_CDS	1	71371443	71372440	71371560	+	997	SENP5
TFE1981	5.17387	-1.94274	0.557499	-3.48475	0.0004926	0.00260346	Intron	1	71403876	71404684	71404546	-	808	NCBP2
TFE1988	8.7243	-2.47198	0.730486	-3.38401	0.000714342	0.00355285	Coding_CDS	1	71415039	71416654	71415377	-	1615	PIGZ
TFE1994	9.60025	-1.06836	0.407938	-2.61892	0.00882082	0.0285796	Noncoding_1st-exon	1	71471091	71471285	71471220	-	194	ENSBTAG00000056893
TFE2000	7.97488	-2.18454	0.492782	-4.43307	9.28993e-06	8.42934e-05	Coding_3UTR	1	71511354	71512432	71512307	-	1078	DLG1
TFE2001	1.09185	-3.60688	0.992741	-3.63326	0.000279865	0.00160896	Coding_CDS	1	71513109	71513189	71513186	-	80	DLG1
TFE2006	5.04069	-2.04837	0.502698	-4.07476	4.60628e-05	0.000341035	Coding_CDS	1	71587986	71588143	71588013	-	157	DLG1
TFE2015	44.3779	-1.7168	0.270711	-6.34181	2.27078e-10	6.16154e-09	Coding_upstream	1	71781273	71781882	71781770	-	609	DLG1
TFE2016	19.5562	-1.16859	0.329036	-3.55157	0.000382938	0.00210025	Coding_upstream	1	71782083	71782350	71782263	-	267	DLG1
TFE2023	130.093	-1.23698	0.165014	-7.49623	6.56807e-14	3.81327e-12	Coding_upstream	1	72100066	72100540	72100118	+	474	ENSBTAG00000006724
TFE2028	129.116	-2.03533	0.256229	-7.94343	1.96664e-15	1.60929e-13	Coding_5UTR	1	72149961	72150570	72150262	+	609	ACAP2
TFE2033	1.14457	-2.80789	1.08328	-2.59202	0.00954156	0.0304542	Coding_CDS	1	72289954	72290038	72290025	+	84	ACAP2
TFE2042	1.2133	-3.44101	1.08947	-3.15843	0.00158621	0.00696233	Coding_3UTR	1	72318066	72318166	72318087	+	100	ACAP2
TFE2045	2.25778	-2.1162	0.88222	-2.39872	0.0164526	0.0471757	Unannotated	1	72336212	72336663	72336504	-	451	N/A
TFE2046	4.63742	-1.84796	0.641458	-2.88087	0.0039658	0.0148769	Unannotated	1	72338002	72338139	72338080	-	137	N/A
TFE2047	47.3414	-1.62883	0.276534	-5.89016	3.8583e-09	7.97944e-08	Coding_upstream	1	72338180	72338795	72338312	+	615	XXYLT1
TFE2048	6.74071	-1.4642	0.467952	-3.12896	0.00175427	0.00757362	Coding_CDS	1	72339289	72339361	72339322	+	72	XXYLT1
TFE2049	1.89282	-3.33584	1.0034	-3.32454	0.00088565	0.00425847	Intron	1	72382693	72382894	72382737	+	201	XXYLT1
TFE2050	5.53796	-2.52197	0.616984	-4.08758	4.35894e-05	0.000325311	Intron	1	72428946	72429324	72429013	+	378	XXYLT1
TFE2051	2.79005	-2.42919	0.779217	-3.11747	0.00182412	0.00783124	Intron	1	72429738	72429903	72429819	+	165	XXYLT1
TFE2055	98.3603	-1.08705	0.243363	-4.4668	7.93999e-06	7.3521e-05	Unannotated	1	72525271	72525847	72525808	-	576	N/A
TFE2059	14.9382	-1.03296	0.372793	-2.77086	0.00559084	0.0197195	Noncoding_upstream	1	72546682	72547154	72547127	-	472	ENSBTAG00000058061
TFE2062	2.92042	-2.63342	0.739317	-3.56196	0.000368097	0.00202974	Unannotated	1	72632629	72632898	72632896	-	269	N/A
TFE2064	30.1905	-1.39994	0.333941	-4.19219	2.76272e-05	0.000218446	Unannotated	1	72633507	72635115	72634931	-	1608	N/A
TFE2068	41.0924	-1.23103	0.279787	-4.39989	1.08304e-05	9.65433e-05	Coding_5UTR	1	72863623	72863782	72863761	-	159	FAM43A
TFE2069	53.5616	-1.29311	0.189596	-6.82036	9.08106e-12	3.3446e-10	Coding_upstream	1	72877047	72877586	72877406	+	539	LSG1
TFE2087	36.8854	-1.50993	0.287368	-5.25433	1.48563e-07	2.11303e-06	Coding_upstream	1	73048064	73048270	73048146	+	206	ATP13A3
TFE2095	2.85061	-2.81565	1.06592	-2.64153	0.00825322	0.0271089	Coding_CDS	1	73081529	73081661	73081567	+	132	ATP13A3
TFE2116	91.928	-1.15722	0.35278	-3.2803	0.00103697	0.0048649	Coding_upstream	1	73170799	73170990	73170871	+	191	LRRC15
TFE2117	119.266	-0.894931	0.37565	-2.38235	0.0172024	0.0488675	Unannotated	1	73170877	73175172	73173017	-	4295	N/A
TFE2119	3.79998	-2.77416	0.707421	-3.92151	8.79968e-05	0.000595372	Coding_3UTR	1	73174689	73174766	73174690	+	77	LRRC15
TFE2123	120.635	-1.23953	0.216173	-5.73396	9.8114e-09	1.86632e-07	Coding_upstream	1	73365119	73365371	73365269	-	252	HES1
TFE2125	6.74078	-2.35498	0.604374	-3.89657	9.75664e-05	0.000651425	Unannotated	1	73771109	73771541	73771392	-	432	N/A
TFE2126	3.48097	-2.54542	0.781763	-3.256	0.00112994	0.00523296	Coding_3UTR	1	73772494	73772647	73772570	-	153	OPA1
TFE2128	1.41983	-3.00704	1.0381	-2.89667	0.00377146	0.0142742	Coding_CDS	1	73798584	73798678	73798663	-	94	OPA1
TFE2129	12.2602	-2.22229	0.666194	-3.3358	0.000850551	0.00411509	Unannotated	1	73802792	73802884	73802794	+	92	N/A
TFE2131	1.14405	-2.44538	0.986025	-2.48003	0.013137	0.0394331	Coding_CDS	1	73821478	73821594	73821567	-	116	OPA1
TFE2134	0.949979	-2.81161	1.15915	-2.42558	0.0152839	0.0444793	Coding_CDS	1	73828864	73828906	73828865	-	42	OPA1
TFE2136	38.2493	-1.79861	0.358074	-5.02301	5.08669e-07	6.3677e-06	Coding_CDS	1	73851582	73851632	73851602	-	50	OPA1
TFE2137	199.173	-1.94225	0.263203	-7.37929	1.59132e-13	8.5026e-12	Coding_upstream	1	73856210	73856707	73856504	-	497	OPA1
TFE2139	6.32885	-1.56698	0.524602	-2.98698	0.00281747	0.011245	Coding_5UTR	1	74043215	74043406	74043267	+	191	ATP13A5
TFE2159	3.31199	-2.92695	0.739704	-3.95692	7.59209e-05	0.00052454	Intron	1	74182537	74182795	74182726	-	258	PLAAT1
TFE2162	1.67121	-2.27651	0.904723	-2.51625	0.0118612	0.0363311	Intron	1	74554884	74555026	74554950	+	142	MB21D2
TFE2165	26.1877	-0.954649	0.324795	-2.93924	0.00329019	0.0127815	Unannotated	1	74631203	74631464	74631391	+	261	N/A
TFE2173	4.3405	-1.69837	0.608593	-2.79064	0.00526036	0.0187646	Coding_CDS	1	75088612	75088688	75088614	+	76	FGF12
TFE2180	73.7004	-1.73071	0.279338	-6.19577	5.80008e-10	1.43401e-08	Intron	1	75949835	75950123	75949978	-	288	CCDC50
TFE2181	46.9496	-1.62163	0.292724	-5.53981	3.02806e-08	5.07285e-07	Coding_CDS	1	75950654	75951300	75950657	-	646	CCDC50
TFE2183	37.6376	-1.0492	0.258308	-4.06182	4.86915e-05	0.000357821	Coding_upstream	1	76005731	76006093	76005999	-	362	CCDC50
TFE2201	1.85925	-3.59017	0.826811	-4.34219	1.41072e-05	0.000121716	Unannotated	1	77387895	77388347	77387974	-	452	N/A
TFE2204	20.8736	-1.49557	0.409755	-3.64992	0.000262324	0.00152299	Unannotated	1	77390140	77390704	77390376	+	564	N/A
TFE2214	1.40007	-2.84156	1.11997	-2.53717	0.0111752	0.034621	Intron	1	77481307	77481524	77481523	-	217	TP63
TFE2218	29.6237	-1.45618	0.314635	-4.62815	3.68952e-06	3.73165e-05	Intron	1	77590658	77591280	77590758	-	622	TP63
TFE2219	10.0015	-1.53132	0.425112	-3.60215	0.000315602	0.00178398	Intron	1	77591709	77592220	77591867	-	511	TP63
TFE2224	5.35684	-2.25167	0.543894	-4.13991	3.47442e-05	0.00026641	Coding_5UTR	1	78253047	78253206	78253119	-	159	TPRG1
TFE2256	6.58834	-2.19149	0.486999	-4.49999	6.79581e-06	6.41457e-05	Unannotated	1	80081274	80081951	80081373	-	677	N/A
TFE2259	18.5593	-1.98035	0.408951	-4.84252	1.28205e-06	1.45664e-05	Intron	1	80082441	80083774	80083606	-	1333	RTP1
TFE2261	9.62587	-1.62662	0.408341	-3.98348	6.79129e-05	0.000477102	Unannotated	1	80130361	80130916	80130409	+	555	N/A
TFE2264	10.3203	-2.11336	0.645209	-3.27547	0.00105488	0.00493626	Unannotated	1	80194845	80196139	80195285	-	1294	N/A
TFE2265	30.7805	-2.23878	0.387356	-5.77964	7.48618e-09	1.45509e-07	Unannotated	1	80195258	80196726	80196283	+	1468	N/A
TFE2272	4.12359	-1.71332	0.680994	-2.51592	0.0118723	0.0363526	Unannotated	1	80293905	80294212	80294087	-	307	N/A
TFE2273	47.0941	-1.03923	0.29319	-3.54456	0.000393272	0.00214729	Unannotated	1	80294276	80294871	80294766	-	595	N/A
TFE2276	2.97269	-1.92701	0.788786	-2.44301	0.0145655	0.042792	Unannotated	1	80300320	80300439	80300407	-	119	N/A
TFE2278	12.4866	-1.71919	0.415144	-4.14118	3.45526e-05	0.00026507	Unannotated	1	80302298	80302717	80302415	-	419	N/A
TFE2282	1.14447	-3.25404	1.36151	-2.39003	0.016847	0.048068	Noncoding_1st-exon	1	80346271	80346511	80346324	-	240	ENSBTAG00000058645
TFE2284	71.6122	-1.21433	0.233714	-5.19582	2.03825e-07	2.79202e-06	Coding_5UTR	1	80452786	80453151	80452924	+	365	RFC4
TFE2288	194.752	-1.00975	0.219181	-4.60694	4.08644e-06	4.08212e-05	Coding_5UTR	1	80473692	80473802	80473755	-	110	EIF4A2
TFE2289	6.40591	-2.16118	0.56288	-3.8395	0.000123286	0.000797611	Coding_CDS	1	80507055	80507164	80507150	-	109	KNG1
TFE2295	4.56634	-1.34194	0.517602	-2.59261	0.00952504	0.0304078	Unannotated	1	80532150	80532370	80532278	-	220	N/A
TFE2301	57.1331	-1.82163	0.336018	-5.42124	5.91876e-08	9.27282e-07	Coding_5UTR	1	80661691	80661977	80661926	-	286	DNAJB11
TFE2307	6.02602	-1.94296	0.627049	-3.09857	0.00194459	0.00826253	Noncoding_1st-exon	1	80859821	80860076	80860027	-	255	ENSBTAG00000058147
TFE2315	2.87782	-1.95542	0.813962	-2.40235	0.0162901	0.046796	Unannotated	1	81134266	81134443	81134300	+	177	N/A
TFE2340	23.903	-1.18544	0.294982	-4.0187	5.85213e-05	0.000418948	Coding_5UTR	1	81402070	81402364	81402143	+	294	IGF2BP2
TFE2343	2.5034	-2.26636	0.794736	-2.85172	0.00434841	0.016023	Coding_CDS	1	81532287	81532341	81532290	+	54	IGF2BP2
TFE2356	5.30435	-2.17791	0.655849	-3.32075	0.000897755	0.00431003	Coding_CDS	1	81606102	81606197	81606151	-	95	SENP2
TFE2360	24.9995	-1.30177	0.336866	-3.86435	0.000111387	0.000731947	Coding_CDS	1	81621005	81621395	81621204	-	390	SENP2
TFE2361	13.2066	-1.65294	0.592483	-2.78984	0.00527333	0.0188011	Coding_CDS	1	81623789	81624223	81623980	-	434	SENP2
TFE2364	10.9135	-1.06713	0.361905	-2.94866	0.00319155	0.0124589	Coding_5UTR	1	81696379	81696617	81696433	+	238	TMEM41A
TFE2369	6.79875	-2.94253	0.663237	-4.43663	9.13792e-06	8.31197e-05	Unannotated	1	81709863	81710110	81709998	-	247	N/A
TFE2370	10.0965	-2.24589	0.53525	-4.19597	2.71709e-05	0.000215412	Noncoding_1st-exon	1	81711054	81711333	81711268	-	279	ENSBTAG00000069343
TFE2381	28.1363	-1.34972	0.309417	-4.36215	1.28791e-05	0.000112316	Unannotated	1	81868140	81868339	81868260	-	199	N/A
TFE2385	6.51403	-1.37819	0.550777	-2.50226	0.0123402	0.0375037	Unannotated	1	81983971	81984472	81984091	+	501	N/A
TFE2388	15.9411	-2.3018	0.516676	-4.45502	8.38863e-06	7.70913e-05	Coding_3UTR	1	82115729	82116603	82115840	-	874	VPS8
TFE2390	8.91769	-2.92483	0.525251	-5.56843	2.57038e-08	4.38025e-07	Coding_CDS	1	82153006	82153060	82153023	-	54	VPS8
TFE2408	3.69393	-2.35286	0.584056	-4.02849	5.61373e-05	0.000404155	Coding_CDS	1	82309744	82309834	82309815	-	90	VPS8
TFE2409	1.65492	-3.1883	1.16231	-2.74307	0.00608682	0.021143	Coding_CDS	1	82314052	82314275	82314167	-	223	VPS8
TFE2411	3.91069	-2.33191	0.639849	-3.64447	0.00026794	0.0015503	Coding_CDS	1	82347160	82347173	82347162	-	13	VPS8
TFE2413	2.01184	-2.43759	0.954183	-2.55464	0.0106298	0.0332235	Coding_CDS	1	82356027	82356170	82356047	-	143	VPS8
TFE2416	2.95332	-4.29177	0.912359	-4.70403	2.55072e-06	2.68617e-05	Coding_CDS	1	82372406	82372429	82372428	-	23	VPS8
TFE2417	11.5813	-1.06558	0.4388	-2.4284	0.0151658	0.0442035	Intron	1	82381482	82381672	82381607	-	190	VPS8
TFE2418	4.09756	-1.59915	0.518444	-3.08452	0.0020388	0.00860074	Intron	1	82384243	82384501	82384449	-	258	VPS8
TFE2419	4.43303	-2.36412	0.551378	-4.28765	1.8057e-05	0.00015107	Intron	1	82384920	82385059	82384967	-	139	VPS8
TFE2421	112.578	-1.46518	0.25822	-5.67414	1.39386e-08	2.554e-07	Coding_5UTR	1	82406680	82406818	82406746	-	138	VPS8
TFE2427	10.8895	-2.03614	0.521327	-3.90569	9.39573e-05	0.00063023	Unannotated	1	82462964	82463207	82463149	-	243	N/A
TFE2432	3.99751	-2.85908	0.827472	-3.4552	0.000549877	0.00285535	Unannotated	1	82503924	82504276	82504068	-	352	N/A
TFE2435	6.80185	-1.78596	0.52834	-3.38031	0.000724028	0.0035924	Intron	1	82544355	82544522	82544519	-	167	ENSBTAG00000050833
TFE2436	5.7922	-1.59668	0.565714	-2.82241	0.00476649	0.0172766	Noncoding_1st-exon	1	82549903	82550085	82550081	-	182	ENSBTAG00000050833
TFE2462	56.8315	-2.1787	0.312129	-6.98013	2.94907e-12	1.21058e-10	Coding_CDS	1	82825313	82825413	82825389	-	100	POLR2H
TFE2463	103.839	-2.17936	0.222393	-9.79958	1.13057e-22	3.79007e-20	Coding_5UTR	1	82828211	82828521	82828417	-	310	POLR2H
TFE2495	38.7526	-1.15442	0.355424	-3.24802	0.00116211	0.00536041	Coding_5UTR	1	82872609	82872828	82872678	-	219	EIF4G1
TFE2496	14.3123	-1.70582	0.562069	-3.0349	0.00240619	0.00986345	Unannotated	1	82878898	82879188	82879112	+	290	N/A
TFE2527	3.21355	-1.73906	0.660599	-2.63255	0.00847468	0.0276737	Coding_CDS	1	82966056	82966323	82966248	-	267	ABCF3
TFE2529	76.2048	-1.32599	0.244012	-5.43413	5.50647e-08	8.67266e-07	Coding_upstream	1	82968111	82968341	82968216	-	230	ABCF3
TFE2530	83.325	-0.770194	0.313141	-2.45958	0.0139101	0.0412691	Coding_3UTR	1	82970222	82970565	82970546	-	343	AP2M1
TFE2531	51.2223	-1.23048	0.36539	-3.36757	0.000758335	0.00373324	Unannotated	1	82970245	82970809	82970584	+	564	N/A
TFE2532	284.967	-0.978291	0.245996	-3.97686	6.98321e-05	0.00048837	Coding_upstream	1	82979058	82979231	82979128	-	173	AP2M1
TFE2533	6.93164	-2.13432	0.5897	-3.61934	0.000295357	0.00168373	Coding_3UTR	1	82980602	82981474	82981455	-	872	DVL3
TFE2540	2.57706	-2.61348	1.03435	-2.52669	0.0115143	0.035462	Coding_CDS	1	82989917	82990027	82990010	-	110	DVL3
TFE2543	22.2925	-0.809561	0.326882	-2.47661	0.0132636	0.0397501	Coding_upstream	1	82996460	82996956	82996857	-	496	DVL3
TFE2579	1607.24	-2.27527	0.238559	-9.53757	1.46212e-21	4.03404e-19	Coding_5UTR	1	83246814	83247083	83246953	+	269	PARL
TFE2587	3.66055	-2.11411	0.649569	-3.25463	0.0011354	0.00525392	Coding_CDS	1	83315445	83315597	83315590	-	152	YEATS2
TFE2596	3.67339	-1.66369	0.651176	-2.55489	0.010622	0.0332059	Coding_CDS	1	83342954	83343127	83343072	-	173	YEATS2
TFE2619	4.781	-1.27623	0.455006	-2.80486	0.00503388	0.0180849	Coding_upstream	1	83653471	83654011	83653571	+	540	MCF2L2
TFE2626	8.35904	-2.17533	0.474095	-4.58837	4.46713e-06	4.41922e-05	Intron	1	83897659	83897934	83897775	+	275	MCF2L2
TFE2633	28.8136	-1.702	0.325221	-5.23337	1.66451e-07	2.33707e-06	Coding_5UTR	1	83960674	83960945	83960826	+	271	MCCC1
TFE2645	3.09263	-2.78521	0.926122	-3.00739	0.00263499	0.0106365	Coding_CDS	1	84012628	84012766	84012676	+	138	MCCC1
TFE2647	15.7233	-1.66402	0.40108	-4.14885	3.34153e-05	0.000257406	Unannotated	1	84022015	84022169	84022104	+	154	N/A
TFE2648	44.5071	-1.24558	0.22702	-5.48666	4.09596e-08	6.66144e-07	Coding_5UTR	1	84047450	84047604	84047553	+	154	DCUN1D1
TFE2657	12.7387	-2.31064	0.458375	-5.04094	4.63242e-07	5.85902e-06	Intron	1	84105677	84105887	84105811	-	210	ATP11B
TFE2661	2.46748	-2.90413	0.867654	-3.3471	0.000816615	0.00397322	Coding_CDS	1	84127596	84127649	84127647	-	53	ATP11B
TFE2665	1.85498	-2.13	0.756859	-2.81426	0.00488893	0.0176558	Coding_CDS	1	84159538	84159738	84159556	-	200	ATP11B
TFE2676	62.5019	-1.21124	0.231171	-5.23958	1.60944e-07	2.26739e-06	Coding_5UTR	1	84226294	84227064	84226742	-	770	ATP11B
TFE2691	0.956131	-2.90075	1.17971	-2.45886	0.0139377	0.0413254	Coding_CDS	1	85316219	85316471	85316352	-	252	SOX2
TFE2702	12.611	-1.57749	0.439598	-3.58847	0.000332622	0.00186509	Coding_5UTR	1	85967816	85968193	85967980	-	377	ENSBTAG00000057291
TFE2732	433.105	-1.39239	0.26234	-5.30758	1.11088e-07	1.62868e-06	Intron	1	87211918	87212347	87212247	+	429	PEX5L
TFE2733	2.75424	-1.43913	0.549683	-2.61811	0.0088418	0.0286284	Coding_CDS	1	87325950	87325984	87325955	+	34	PEX5L
TFE2740	7.36031	-2.96644	0.612488	-4.84327	1.2772e-06	1.45167e-05	Unannotated	1	87351321	87351865	87351472	-	544	N/A
TFE2741	1.19468	-3.11475	1.11044	-2.80496	0.00503221	0.018081	Unannotated	1	87352168	87352328	87352293	-	160	N/A
TFE2744	20.2737	-1.12963	0.314407	-3.5929	0.000327013	0.00183831	Intron	1	87354867	87355309	87354964	+	442	PEX5L
TFE2745	53.984	-1.23219	0.313855	-3.92598	8.63765e-05	0.000586256	Coding_CDS	1	87390196	87390268	87390265	-	72	USP13
TFE2746	6.35175	-1.60168	0.667708	-2.39878	0.0164498	0.04717	Unannotated	1	87390222	87390316	87390228	+	94	N/A
TFE2748	10.7227	-1.27087	0.418751	-3.03489	0.00240622	0.00986345	Coding_CDS	1	87418368	87418556	87418485	-	188	USP13
TFE2749	5.34229	-1.43458	0.551151	-2.60289	0.00924416	0.0296889	Coding_CDS	1	87431630	87431814	87431653	-	184	USP13
TFE2751	187.589	-1.5478	0.252864	-6.12107	9.295e-10	2.20038e-08	Intron	1	87477314	87477464	87477367	-	150	USP13
TFE2755	33.9692	-0.729213	0.290786	-2.50774	0.0121508	0.0370434	Coding_upstream	1	87518531	87518896	87518664	-	365	NDUFB5
TFE2756	101.411	-1.44449	0.257266	-5.61479	1.96802e-08	3.46748e-07	Coding_5UTR	1	87518724	87518978	87518821	+	254	MRPL47
TFE2766	47.3885	-1.85125	0.232124	-7.97528	1.52038e-15	1.2701e-13	Coding_upstream	1	87567664	87567929	87567884	-	265	ACTL6A
TFE2776	3.48419	-2.44105	0.576321	-4.23558	2.27966e-05	0.00018511	Coding_3UTR	1	87721244	87721513	87721452	-	269	MFN1
TFE2780	1.96541	-3.92115	0.998691	-3.92628	8.62684e-05	0.000585712	Coding_CDS	1	87747920	87747985	87747983	-	65	MFN1
TFE2784	76.8542	-2.61713	0.281467	-9.29817	1.42883e-20	3.17057e-18	Coding_5UTR	1	87764777	87764947	87764840	-	170	MFN1
TFE2788	20.0497	-1.89075	0.406699	-4.64901	3.33538e-06	3.41165e-05	Unannotated	1	87793428	87793942	87793459	-	514	N/A
TFE2807	1.85447	-2.79004	0.917889	-3.03963	0.00236868	0.00973548	Intron	1	87917775	87917940	87917908	-	165	PIK3CA
TFE2809	16.8379	-0.961754	0.284364	-3.38212	0.000719277	0.00357255	Coding_upstream	1	87963706	87964533	87964190	-	827	PIK3CA
TFE2810	18.7318	-1.45225	0.351542	-4.1311	3.61025e-05	0.000275436	Coding_5UTR	1	88005904	88006471	88005994	+	567	ZMAT3
TFE2812	14.3675	-2.0981	0.41787	-5.02094	5.14204e-07	6.42177e-06	Intron	1	88034531	88034875	88034613	+	344	ZMAT3
TFE2827	49.2633	-2.68097	0.277302	-9.66803	4.12232e-22	1.24176e-19	Coding_CDS	1	88368366	88368438	88368436	-	72	ENSBTAG00000052803
TFE2829	74.356	-1.72024	0.270655	-6.35585	2.0728e-10	5.67372e-09	Unannotated	1	88406833	88408393	88407926	-	1560	N/A
TFE2842	58.285	-0.945684	0.230676	-4.09962	4.13824e-05	0.000310774	Unannotated	1	90029741	90030259	90030158	+	518	N/A
TFE2843	9.50484	-1.09595	0.355708	-3.08104	0.00206277	0.0086791	Coding_CDS	1	90178395	90178537	90178397	+	142	TBL1XR1
TFE2850	7.23694	-1.66036	0.41505	-4.0004	6.32361e-05	0.000448427	Unannotated	1	90206603	90208426	90207550	+	1823	N/A
TFE2857	16.3936	-1.69962	0.306353	-5.54791	2.89113e-08	4.86305e-07	Coding_5UTR	1	90293945	90294165	90293949	+	220	ENSBTAG00000059887:ENSBTAG00000059507
TFE2873	25.6591	-1.18642	0.383934	-3.09018	0.00200037	0.00846094	Coding_CDS	1	92395910	92396083	92396010	-	173	NAALADL2
TFE2874	2.00106	-2.87207	1.11304	-2.58038	0.00986916	0.0313155	Unannotated	1	92453360	92453661	92453516	+	301	N/A
TFE2876	34.2843	-1.0862	0.448788	-2.42031	0.0155074	0.045014	Unannotated	1	92661450	92661674	92661501	+	224	N/A
TFE2885	8.84854	-2.72415	0.583473	-4.66885	3.02892e-06	3.13365e-05	Unannotated	1	93055289	93055601	93055374	-	312	N/A
TFE2894	2.14551	-3.24695	1.10333	-2.94286	0.00325193	0.0126568	Coding_5UTR	1	94652383	94652810	94652706	-	427	ENSBTAG00000057633
TFE2895	11.1694	-3.21723	0.486798	-6.60897	3.87004e-11	1.22246e-09	Coding_3UTR	1	94709397	94709557	94709552	-	160	ECT2
TFE2897	10.5526	-1.19059	0.403854	-2.94807	0.00319763	0.0124787	Coding_CDS	1	94727523	94727643	94727524	-	120	ECT2
TFE2909	204.346	-1.88216	0.209186	-8.99752	2.3087e-19	4.04372e-17	Coding_5UTR	1	94769299	94769558	94769390	-	259	ECT2
TFE2917	31.0809	-1.06228	0.255355	-4.15999	3.18261e-05	0.000246888	Unannotated	1	95045836	95045943	95045901	+	107	N/A
TFE2925	5.96922	-2.48607	0.529266	-4.69719	2.63759e-06	2.76597e-05	Coding_CDS	1	95152074	95152287	95152173	-	213	FNDC3B
TFE2926	32.9322	-2.07368	0.331009	-6.26472	3.7349e-10	9.61357e-09	Unannotated	1	95166272	95166516	95166482	+	244	N/A
TFE2938	4.85732	-1.8048	0.582166	-3.10014	0.00193428	0.00822885	Intron	1	95464008	95464226	95464197	-	218	FNDC3B
TFE2939	150.488	-1.45372	0.239582	-6.0677	1.29752e-09	2.99097e-08	Coding_5UTR	1	95465608	95465957	95465849	-	349	FNDC3B
TFE2941	9.38356	-1.90755	0.584817	-3.2618	0.00110709	0.0051443	Unannotated	1	95470125	95470192	95470167	-	67	N/A
TFE2954	227.588	-1.16401	0.212332	-5.48205	4.20435e-08	6.81283e-07	Unannotated	1	96158686	96158787	96158786	-	101	N/A
TFE2962	7.78404	-1.65595	0.591121	-2.80137	0.00508861	0.0182489	Coding_CDS	1	96328811	96329016	96328971	+	205	TNIK
TFE2976	4.91321	-1.68967	0.600734	-2.81268	0.004913	0.0177314	Unannotated	1	96428673	96428771	96428687	+	98	N/A
TFE3000	29.1108	-2.61176	0.291926	-8.94668	3.66335e-19	6.22411e-17	Coding_upstream	1	97162987	97163419	97163291	-	432	PRKCI
TFE3002	216.749	-0.970648	0.236861	-4.09796	4.16802e-05	0.000312762	Coding_5UTR	1	97195972	97196227	97196171	+	255	PHC3
TFE3003	3.35707	-1.60443	0.635761	-2.52364	0.0116147	0.0357164	Intron	1	97199602	97199724	97199603	+	122	PHC3
TFE3005	113.81	-0.938759	0.376298	-2.49473	0.0126055	0.0381647	Unannotated	1	97241504	97242377	97241993	-	873	N/A
TFE3010	31.6851	-1.91052	0.528724	-3.61345	0.00030215	0.00171728	Intron	1	97265787	97266017	97266013	-	230	GPR160
TFE3011	7.63192	-2.31985	0.820098	-2.82875	0.00467302	0.0170041	Coding_3UTR	1	97271517	97271610	97271609	-	93	GPR160
TFE3013	22.1735	-1.31355	0.349972	-3.7533	0.000174522	0.00107616	Coding_5UTR	1	97345827	97346185	97346024	-	358	GPR160
TFE3015	8.89775	-2.19018	0.42105	-5.20171	1.97462e-07	2.71461e-06	Intron	1	97347424	97347576	97347574	-	152	GPR160
TFE3016	44.9036	-1.91787	0.300237	-6.38786	1.68224e-10	4.67236e-09	Unannotated	1	97349911	97351097	97349981	+	1186	N/A
TFE3017	74.7768	-1.53473	0.22476	-6.8283	8.59238e-12	3.17964e-10	Coding_5UTR	1	97350927	97351176	97351002	-	249	GPR160
TFE3023	426.859	-0.868861	0.191522	-4.5366	5.71671e-06	5.51454e-05	Coding_5UTR	1	97421604	97421967	97421666	-	363	SEC62
TFE3024	5.77318	-2.03165	0.484305	-4.19498	2.729e-05	0.000216103	Unannotated	1	97516909	97517288	97517231	-	379	N/A
TFE3031	2.5636	-2.42352	1.01107	-2.39699	0.0165302	0.0473461	Intron	1	97555355	97555432	97555432	-	77	LRRIQ4
TFE3033	27.1554	-1.49123	0.32138	-4.64008	3.48277e-06	3.54381e-05	Coding_CDS	1	97556499	97557309	97557286	-	810	LRRIQ4
TFE3035	17.6716	-1.51162	0.399911	-3.77989	0.0001569	0.000981276	Coding_5UTR	1	97561551	97561969	97561898	-	418	LRRIQ4
TFE3037	1.07637	-2.53308	1.00827	-2.5123	0.0119948	0.0366544	Coding_upstream	1	97562492	97562598	97562561	+	106	LRRC34
TFE3054	42.2359	-0.787945	0.238839	-3.29907	0.000970067	0.00459841	Coding_5UTR	1	97604072	97604245	97604130	-	173	MYNN
TFE3063	10.2761	-1.4124	0.392575	-3.59778	0.000320944	0.00180876	Coding_5UTR	1	97955211	97955546	97955486	+	335	MECOM
TFE3076	32.6588	-1.30117	0.363678	-3.57781	0.000346487	0.00192952	Coding_upstream	1	99361185	99362783	99361511	+	1598	GOLIM4
TFE3081	8.58098	-2.00911	0.531721	-3.77851	0.000157771	0.000985635	Coding_CDS	1	99426718	99426957	99426944	+	239	GOLIM4
TFE3097	19.5195	-1.60436	0.350023	-4.58357	4.57099e-06	4.51051e-05	Coding_5UTR	1	100873342	100873641	100873591	-	299	ENSBTAG00000063848
TFE3109	2.46745	-1.94104	0.729939	-2.65918	0.00783314	0.0259636	Unannotated	1	105079067	105079179	105079094	+	112	N/A
TFE3115	8.92597	-2.23742	0.47782	-4.68255	2.83329e-06	2.95183e-05	Unannotated	1	105612233	105612323	105612322	-	90	N/A
TFE3119	14.6889	-1.30512	0.332053	-3.93046	8.47849e-05	0.000577148	Noncoding_1st-exon	1	105860692	105861031	105860944	-	339	ENSBTAG00000055642
TFE3122	0.86364	-3.48898	1.42832	-2.44271	0.0145773	0.0428191	Unannotated	1	105975215	105975317	105975317	-	102	N/A
TFE3124	18.2016	-2.75782	0.370639	-7.44073	1.00127e-13	5.5994e-12	Unannotated	1	106065607	106065896	106065827	-	289	N/A
TFE3133	2.68951	-2.55265	0.752382	-3.39276	0.000691921	0.00346233	Coding_CDS	1	106182520	106182617	106182552	-	97	NMD3
TFE3134	333.565	-1.9762	0.222226	-8.89272	5.96308e-19	9.60779e-17	Coding_5UTR	1	106186321	106186745	106186544	-	424	NMD3
TFE3135	4.48957	-1.67716	0.560385	-2.99287	0.0027637	0.01107	Coding_upstream	1	106187550	106187845	106187770	-	295	NMD3
TFE3136	42.3529	-1.70936	0.295323	-5.78809	7.11929e-09	1.38984e-07	Unannotated	1	106188060	106188309	106188230	-	249	N/A
TFE3141	1.06138	-3.01053	1.11727	-2.69455	0.00704831	0.0238155	Unannotated	1	106401788	106401866	106401865	-	78	N/A
TFE3143	1.09288	-3.60081	1.18836	-3.03006	0.00244508	0.00999414	Unannotated	1	106403327	106403421	106403416	-	94	N/A
TFE3150	15.5055	-1.41596	0.525971	-2.69209	0.00710052	0.0239516	Unannotated	1	106439229	106439348	106439230	+	119	N/A
TFE3153	7.35158	-1.23368	0.481834	-2.56038	0.0104557	0.0327888	Intron	1	106578501	106578595	106578581	-	94	PPM1L
TFE3154	18.9415	-1.53189	0.341603	-4.48441	7.31169e-06	6.83835e-05	Coding_upstream	1	106666398	106666685	106666534	-	287	PPM1L
TFE3155	1.32893	-2.94523	0.992408	-2.96776	0.00299975	0.0118331	Intron	1	106668595	106668763	106668747	-	168	PPM1L:ENSBTAG00000056523
TFE3180	148.411	-1.74685	0.217562	-8.02923	9.80881e-16	8.53024e-14	Coding_5UTR	1	107028959	107029219	107029133	+	260	TRIM59
TFE3182	7.31067	-1.63219	0.606426	-2.6915	0.00711323	0.0239854	Unannotated	1	107043128	107043563	107043468	-	435	N/A
TFE3203	113.306	-0.822595	0.27698	-2.96987	0.00297926	0.0117627	Coding_5UTR	1	107078506	107078678	107078587	-	172	SMC4
TFE3214	44.7433	-1.43309	0.313518	-4.57099	4.85421e-06	4.75689e-05	Coding_upstream	1	107385627	107386139	107385774	+	512	ENSBTAG00000052570
TFE3220	2.84729	-2.21947	0.686757	-3.23181	0.00123007	0.00562069	Coding_CDS	1	107423258	107423535	107423344	+	277	ENSBTAG00000052570
TFE3222	19.5278	-1.42985	0.472666	-3.02508	0.00248564	0.0101323	Unannotated	1	107425364	107426175	107426118	-	811	N/A
TFE3223	27.9629	-2.59371	0.413858	-6.26715	3.67714e-10	9.4981e-09	Unannotated	1	107426131	107426543	107426395	+	412	N/A
TFE3242	12.5072	-1.93533	0.432132	-4.47856	7.51489e-06	7.01368e-05	Coding_upstream	1	108732290	108732904	108732554	-	614	MFSD1
TFE3243	2.85923	-2.18188	0.691799	-3.15392	0.00161094	0.00705397	Noncoding_1st-exon	1	108732575	108732762	108732671	+	187	ENSBTAG00000062767
TFE3246	55.7923	-0.77995	0.254448	-3.06526	0.00217482	0.00907782	Coding_upstream	1	108807487	108807858	108807547	+	371	RARRES1
TFE3262	7.132	-2.24904	0.639577	-3.51645	0.000437361	0.00235259	Coding_5UTR	1	108902972	108903298	108903175	-	326	GFM1
TFE3263	10.4303	-1.75629	0.430757	-4.07722	4.5577e-05	0.00033772	Coding_CDS	1	108910066	108910205	108910144	-	139	MLF1
TFE3265	449.902	-1.50148	0.224742	-6.68088	2.37505e-11	7.88805e-10	Coding_5UTR	1	108938664	108938926	108938826	-	262	MLF1
TFE3271	19.4037	-1.777	0.318392	-5.58118	2.38895e-08	4.10586e-07	Coding_5UTR	1	109413651	109413904	109413737	-	253	RSRC1
TFE3272	60.6843	-0.93573	0.236161	-3.96225	7.42467e-05	0.000514512	Coding_CDS	1	109417997	109418306	109418077	+	309	SHOX2
TFE3314	50.2233	-1.16071	0.282171	-4.1135	3.89704e-05	0.000294469	Coding_upstream	1	110955701	110956182	110955903	-	481	TIPARP
TFE3315	5.5273	-2.73921	0.863933	-3.17063	0.00152109	0.00671619	Intron	1	111003171	111003392	111003209	-	221	ENSBTAG00000060921
TFE3316	173.662	-1.15532	0.26249	-4.4014	1.07556e-05	9.59314e-05	Coding_5UTR	1	111095650	111095978	111095801	+	328	SSR3
TFE3330	9.49143	-2.73231	0.443775	-6.15699	7.41422e-10	1.79467e-08	Coding_CDS	1	111735527	111735586	111735585	-	59	GMPS
TFE3331	4.5046	-3.10105	0.66067	-4.6938	2.68181e-06	2.8062e-05	Coding_CDS	1	111740376	111740492	111740490	-	116	GMPS
TFE3335	8.19062	-2.87068	0.48708	-5.89365	3.77763e-09	7.82299e-08	Coding_CDS	1	111754247	111754325	111754322	-	78	GMPS
TFE3336	1.47789	-3.29114	1.0991	-2.9944	0.00274985	0.0110259	Coding_CDS	1	111766745	111766834	111766789	-	89	GMPS
TFE3337	120.049	-2.19109	0.246237	-8.89829	5.67154e-19	9.16174e-17	Coding_upstream	1	111803211	111803648	111803541	-	437	GMPS
TFE3338	3.12406	-3.46696	0.881747	-3.93192	8.42687e-05	0.000574199	Unannotated	1	111809401	111809533	111809418	+	132	N/A
TFE3343	8.73262	-2.19872	0.582103	-3.77721	0.000158596	0.000990193	Coding_5UTR	1	111876297	111876506	111876358	+	209	C1H3orf33
TFE3345	4.16119	-1.53098	0.629532	-2.43193	0.0150187	0.0438423	Noncoding_1st-exon	1	111913610	111914541	111914450	+	931	ENSBTAG00000067411
TFE3346	11.1293	-1.58088	0.459954	-3.43705	0.000588086	0.00302105	Noncoding_1st-exon	1	111914441	111914671	111914602	-	230	ENSBTAG00000055781
TFE3347	61.8052	-1.38037	0.255537	-5.40184	6.59622e-08	1.02263e-06	Noncoding_1st-exon	1	111914643	111915497	111914724	+	854	ENSBTAG00000067411
TFE3352	1.21673	-2.88606	1.16892	-2.469	0.013549	0.0404228	Unannotated	1	111989907	111989991	111989990	-	84	N/A
TFE3363	21.0398	-1.98984	0.567353	-3.50724	0.000452786	0.00242365	Unannotated	1	112147085	112147175	112147175	-	90	N/A
TFE3366	3.01149	-2.26269	0.77156	-2.93262	0.00336118	0.0129958	Unannotated	1	112167111	112167221	112167221	-	110	N/A
TFE3371	1.64627	-2.47582	0.837358	-2.9567	0.00310946	0.0121944	Coding_CDS	1	112296593	112297065	112296614	-	472	ENSBTAG00000056497
TFE3373	4.30161	-2.05723	0.644302	-3.19296	0.00140823	0.00629916	Unannotated	1	112413485	112413762	112413632	-	277	N/A
TFE3379	135.18	-2.31243	0.222852	-10.3765	3.17144e-25	1.59477e-22	Coding_5UTR	1	113326411	113326899	113326551	+	488	DHX36
TFE3380	4.61148	-1.70464	0.703866	-2.42183	0.0154426	0.0448615	Intron	1	113330137	113330480	113330393	+	343	DHX36
TFE3382	2.48282	-2.20778	0.804445	-2.74447	0.00606082	0.0210668	Coding_CDS	1	113335700	113335871	113335835	+	171	DHX36
TFE3385	8.0298	-1.58333	0.480488	-3.29525	0.000983355	0.00465221	Coding_CDS	1	113346933	113347010	113346957	+	77	DHX36
TFE3400	1.75063	-2.43828	0.855522	-2.85005	0.00437124	0.0160871	Intron	1	113445521	113445657	113445657	-	136	ARHGEF26
TFE3403	86.8252	-1.05625	0.229169	-4.60905	4.04515e-06	4.04541e-05	Coding_5UTR	1	113518709	113520503	113520463	-	1794	ARHGEF26
TFE3407	4.73322	-2.31159	0.568958	-4.06285	4.84766e-05	0.000356621	Noncoding_1st-exon	1	113691166	113691701	113691575	-	535	ENSBTAG00000058358
TFE3415	16.0328	-0.984637	0.278469	-3.5359	0.000406387	0.00220865	Coding_5UTR	1	114558266	114558481	114558378	-	215	RAP2B
TFE3421	13.6674	-1.56623	0.425445	-3.68138	0.000231973	0.0013726	Coding_5UTR	1	114641643	114642292	114642209	-	649	ENSBTAG00000059221
TFE3439	3.03721	-3.58236	0.910836	-3.93305	8.38758e-05	0.000572021	Coding_5UTR	1	116500790	116500982	116500850	+	192	ENSBTAG00000066553
TFE3471	2.49671	-2.14105	0.879388	-2.4347	0.0149042	0.0435837	Coding_CDS	1	116932545	116932682	116932680	-	137	MED12L
TFE3479	22.6176	-1.07316	0.283892	-3.78018	0.000156717	0.00098043	Coding_5UTR	1	117016490	117017737	117017632	-	1247	MED12L
TFE3484	14.8955	-2.91534	0.627162	-4.64846	3.34417e-06	3.41896e-05	Intron	1	117294788	117295238	117294954	-	450	ENSBTAG00000061206
TFE3487	2.05201	-2.54051	1.03298	-2.45939	0.0139172	0.0412861	Noncoding_1st-exon	1	117306591	117306720	117306697	-	129	ENSBTAG00000061206
TFE3494	14.1936	-1.31014	0.49119	-2.66729	0.00764667	0.0254687	Coding_5UTR	1	117509148	117509331	117509299	-	183	ENSBTAG00000062880
TFE3498	156.115	-1.4814	0.210421	-7.04019	1.91984e-12	8.14354e-11	Unannotated	1	117537351	117537712	117537617	-	361	N/A
TFE3500	1.83086	-3.36414	0.960596	-3.50214	0.000461542	0.00246374	Coding_CDS	1	117560925	117561047	117560964	-	122	EIF2A
TFE3506	65.6011	-1.40843	0.218859	-6.43535	1.23185e-10	3.51377e-09	Coding_5UTR	1	117597908	117598141	117597939	-	233	EIF2A
TFE3507	211.802	-1.42914	0.259327	-5.51096	3.5689e-08	5.87784e-07	Coding_upstream	1	117598029	117598727	117598206	+	698	SERP1
TFE3508	3.17585	-3.42303	0.969634	-3.53022	0.000415209	0.00224954	Unannotated	1	117601659	117602014	117601873	-	355	N/A
TFE3509	21.4448	-2.73532	0.352617	-7.7572	8.68224e-15	6.15896e-13	Unannotated	1	117601672	117602798	117601748	+	1126	N/A
TFE3518	4.76024	-1.53186	0.514732	-2.97604	0.00291992	0.0115761	Coding_3UTR	1	117673631	117673781	117673762	-	150	TSC22D2
TFE3523	416.017	-1.27131	0.238728	-5.32537	1.00747e-07	1.49499e-06	Coding_upstream	1	117715652	117718731	117718583	-	3079	TSC22D2
TFE3524	59.4398	-0.892113	0.342933	-2.60142	0.00928383	0.0297902	Unannotated	1	117715675	117716167	117715925	+	492	N/A
TFE3525	17.419	-2.11178	0.355875	-5.93405	2.95545e-09	6.25966e-08	Coding_5UTR	1	117868998	117869163	117869099	-	165	ENSBTAG00000057849
TFE3526	63.6772	-1.37923	0.274941	-5.01645	5.26337e-07	6.5528e-06	Unannotated	1	118057871	118058102	118058002	+	231	N/A
TFE3528	10.4337	-1.44768	0.48996	-2.9547	0.00312975	0.0122599	Intron	1	118140758	118142058	118141044	-	1300	ENSBTAG00000058191
TFE3529	3.57596	-3.73437	0.87901	-4.24839	2.15314e-05	0.000175936	Unannotated	1	118141489	118141575	118141494	+	86	N/A
TFE3530	1.66463	-3.57589	1.02187	-3.49937	0.000466354	0.00248496	Unannotated	1	118141864	118141940	118141865	+	76	N/A
TFE3532	104.623	-1.28092	0.242934	-5.27271	1.34426e-07	1.93222e-06	Unannotated	1	118212949	118213543	118213054	+	594	N/A
TFE3540	118.959	-0.6433	0.22144	-2.90507	0.00367171	0.0139655	Coding_upstream	1	118349949	118350143	118350077	-	194	RNF13
TFE3542	54.1824	-1.62626	0.243369	-6.68228	2.35254e-11	7.81932e-10	Coding_5UTR	1	118403764	118403942	118403850	+	178	COMMD2
TFE3577	24.9362	-2.39773	0.341802	-7.01497	2.3e-12	9.63159e-11	Coding_upstream	1	119045760	119046181	119046116	-	421	HPS3
TFE3596	11.679	-2.14632	0.416211	-5.15682	2.51185e-07	3.38061e-06	Coding_CDS	1	119150449	119151255	119151133	-	806	GYG1
TFE3599	3.55371	-3.11364	0.728888	-4.27177	1.93925e-05	0.000160905	Coding_CDS	1	119172353	119172475	119172467	-	122	GYG1
TFE3601	61.8138	-1.17954	0.241392	-4.88641	1.02691e-06	1.19396e-05	Coding_5UTR	1	119191092	119191249	119191206	-	157	GYG1
TFE3602	14.439	-2.28578	0.468182	-4.88225	1.04883e-06	1.21671e-05	Coding_5UTR	1	119269156	119270147	119269424	+	991	ENSBTAG00000068691
TFE3607	4.69899	-2.75124	0.793316	-3.46803	0.000524286	0.00274532	Noncoding_1st-exon	1	119417645	119417845	119417761	-	200	ENSBTAG00000059845
TFE3613	2.77471	-2.72701	0.810042	-3.3665	0.000761273	0.00374534	Unannotated	1	120345839	120345993	120345958	-	154	N/A
TFE3623	10.2586	-1.41933	0.572717	-2.47824	0.0132034	0.039598	Unannotated	1	120899834	120901247	120901145	-	1413	N/A
TFE3631	34.3925	-0.77736	0.296643	-2.62052	0.00877948	0.0284818	Unannotated	1	121718731	121719030	121718846	-	299	N/A
TFE3635	19.7996	-2.22724	0.445059	-5.00437	5.60452e-07	6.93794e-06	Coding_upstream	1	121945868	121946711	121946089	+	843	PLSCR2
TFE3658	20.8877	-1.12321	0.32357	-3.47129	0.000517961	0.00271745	Coding_upstream	1	124888358	124888610	124888437	+	252	ENSBTAG00000064298
TFE3661	4.80254	-3.42814	0.925272	-3.70501	0.000211385	0.00126884	Coding_5UTR	1	124897327	124898104	124897859	+	777	ENSBTAG00000064298
TFE3662	19.0492	-1.11592	0.433497	-2.57424	0.0100461	0.0317639	Coding_upstream	1	125043075	125043356	125043140	+	281	SLC9A9
TFE3713	6.81433	-3.37608	0.959464	-3.51872	0.000433638	0.00233498	Unannotated	1	126323530	126324792	126323986	-	1262	N/A
TFE3724	99.2979	-2.21207	0.267574	-8.26714	1.37214e-16	1.40721e-14	Noncoding_1st-exon	1	126452822	126453255	126452966	-	433	ENSBTAG00000066476
TFE3725	14.9849	-2.38537	0.468131	-5.0955	3.47817e-07	4.523e-06	Coding_5UTR	1	126471424	126471674	126471587	+	250	ATR
TFE3742	1.95501	-2.76196	1.13793	-2.42717	0.0152171	0.0443345	Coding_CDS	1	126562823	126562966	126562852	+	143	ATR
TFE3750	22.3854	-1.45888	0.307172	-4.74937	2.04053e-06	2.20244e-05	Coding_upstream	1	126593123	126593707	126593215	+	584	XRN1
TFE3773	3.35795	-2.48113	0.899715	-2.75768	0.00582131	0.0203854	Coding_CDS	1	126668848	126669056	126669014	+	208	XRN1
TFE3782	6.62906	-2.15595	0.65751	-3.27897	0.00104188	0.00488533	Intron	1	126783584	126783789	126783646	+	205	ENSBTAG00000055730:GK5
TFE3790	29.5487	-1.16659	0.29888	-3.90321	9.49241e-05	0.000636099	Coding_5UTR	1	126827451	126827864	126827557	+	413	TFDP2
TFE3795	6.79429	-1.71276	0.534452	-3.2047	0.00135204	0.00609143	Coding_upstream	1	126956583	126956700	126956608	+	117	TFDP2
TFE3812	6.26678	-2.43223	0.573672	-4.23976	2.23761e-05	0.000182075	Coding_3UTR	1	127214852	127215161	127215155	-	309	RNF7
TFE3813	79.2502	-1.73746	0.211018	-8.23372	1.81489e-16	1.78776e-14	Coding_5UTR	1	127221942	127222290	127222214	-	348	RNF7
TFE3818	21.5414	-1.701	0.412283	-4.12581	3.69439e-05	0.000280893	Unannotated	1	127259307	127259539	127259470	-	232	N/A
TFE3833	21.9875	-0.98044	0.327463	-2.99404	0.00275307	0.0110353	Coding_upstream	1	127468937	127469214	127469165	-	277	RASA2
TFE3835	10.4588	-1.62048	0.438248	-3.69762	0.000217627	0.00130042	Unannotated	1	127532145	127532404	127532269	+	259	N/A
TFE3837	2.06351	-2.85204	0.848018	-3.36318	0.00077049	0.00378144	Coding_3UTR	1	127532937	127533107	127533098	-	170	ZBTB38
TFE3842	34.439	-1.09424	0.350705	-3.12012	0.00180779	0.00777183	Coding_5UTR	1	127551489	127551591	127551557	-	102	ZBTB38
TFE3848	16.0638	-1.57612	0.407636	-3.86649	0.000110411	0.000726603	Unannotated	1	127773299	127773631	127773483	-	332	N/A
TFE3866	2.54433	-3.04353	0.95997	-3.17044	0.00152207	0.00671957	Coding_5UTR	1	128316098	128316290	128316257	+	192	ENSBTAG00000069743
TFE3869	0.801714	-4.10184	1.59305	-2.57483	0.010029	0.0317323	Coding_CDS	1	128389560	128389708	128389603	-	148	CLSTN2
TFE3877	18.2074	-1.70405	0.399782	-4.26244	2.02206e-05	0.000166844	Coding_upstream	1	129107654	129108679	129108057	-	1025	CLSTN2
TFE3880	2.5487	-2.2614	0.829799	-2.72523	0.00642562	0.0221117	Unannotated	1	129414194	129414499	129414379	+	305	N/A
TFE3885	2.62882	-2.80175	0.770539	-3.63609	0.000276802	0.00159384	Coding_5UTR	1	129532836	129533008	129532842	+	172	NMNAT3
TFE3889	8.75526	-1.14508	0.476503	-2.40308	0.0162575	0.0467236	Intron	1	129664089	129664176	129664123	+	87	ENSBTAG00000064195
TFE3891	1.43225	-3.10783	1.09663	-2.834	0.004597	0.0167715	Unannotated	1	129703005	129703082	129703013	+	77	N/A
TFE3892	205.014	-2.13433	0.317206	-6.72853	1.71386e-11	5.89443e-10	Coding_upstream	1	129707415	129707632	129707528	+	217	COPB2
TFE3895	2.87237	-2.30482	0.706241	-3.2635	0.00110047	0.00512117	Coding_CDS	1	129722070	129722217	129722085	+	147	COPB2
TFE3896	4.40578	-2.30206	0.695061	-3.31203	0.000926226	0.00442445	Coding_CDS	1	129723919	129724062	129724048	+	143	COPB2
TFE3899	4.51952	-1.94276	0.698849	-2.77994	0.00543687	0.0192795	Coding_CDS	1	129730920	129731128	129731049	+	208	COPB2
TFE3910	2.16041	-3.13714	1.01414	-3.09341	0.00197873	0.0083842	Noncoding_1st-exon	1	129849678	129849910	129849829	-	232	ENSBTAG00000057346
TFE3924	47.3548	-1.45986	0.285893	-5.10632	3.28499e-07	4.29417e-06	Coding_5UTR	1	130293050	130293322	130293126	+	272	PIK3CB
TFE3944	2.24586	-1.92945	0.731183	-2.63881	0.0083198	0.0272708	Coding_CDS	1	130470370	130470458	130470417	+	88	PIK3CB
TFE3949	188.996	-1.49761	0.219009	-6.83812	8.02373e-12	3.00127e-10	Coding_upstream	1	130518635	130519255	130518743	+	620	CEP70
TFE3981	38.0136	-1.17952	0.358254	-3.29241	0.000993327	0.00469155	Coding_5UTR	1	130663780	130664423	130664292	-	643	ESYT3
TFE3985	7.43328	-1.45018	0.413128	-3.51025	0.000447681	0.00240065	Coding_CDS	1	130719113	130719267	130719205	-	154	MRAS
TFE3986	39.9238	-0.952062	0.254137	-3.74626	0.000179492	0.00110321	Coding_upstream	1	130773153	130773377	130773264	-	224	MRAS
TFE3987	6.08334	-1.38711	0.454524	-3.05178	0.00227492	0.00942152	Noncoding_1st-exon	1	130773587	130773660	130773634	-	73	ENSBTAG00000067284
TFE4003	39.1689	-1.83334	0.286796	-6.39248	1.63218e-10	4.54547e-09	Coding_upstream	1	130930722	130931123	130931016	-	401	ARMC8
TFE4007	171.818	-2.00407	0.23391	-8.56768	1.05591e-17	1.30896e-15	Coding_upstream	1	130942943	130943370	130942944	+	427	DBR1
TFE4011	30.4648	-1.71534	0.318377	-5.38775	7.13448e-08	1.09357e-06	Coding_CDS	1	130954422	130954637	130954455	+	215	DBR1
TFE4027	74.3265	-1.23487	0.312925	-3.94622	7.93959e-05	0.000545346	Unannotated	1	131129150	131129574	131129346	+	424	N/A
TFE4029	5.68565	-2.40191	0.536412	-4.47774	7.54376e-06	7.03745e-05	Unannotated	1	131133349	131133470	131133351	+	121	N/A
TFE4031	1133.82	-1.20409	0.215334	-5.59175	2.24796e-08	3.89036e-07	Unannotated	1	131145120	131145207	131145205	-	87	N/A
TFE4039	267.319	-1.73149	0.222388	-7.78592	6.92086e-15	5.04139e-13	Unannotated	1	132292830	132293074	132292946	-	244	N/A
TFE4042	41.3038	-1.60682	0.277899	-5.78202	7.38073e-09	1.43683e-07	Coding_upstream	1	132419097	132419625	132419442	+	528	STAG1
TFE4055	15.6247	-2.05515	0.485331	-4.23453	2.29033e-05	0.000185904	Coding_CDS	1	132869432	132869520	132869456	+	88	STAG1
TFE4063	4.14928	-2.87072	0.654143	-4.38853	1.14121e-05	0.000101064	Unannotated	1	132924092	132924368	132924104	+	276	N/A
TFE4068	1.78024	-3.50039	0.993732	-3.52247	0.00042755	0.00230698	Coding_CDS	1	132983951	132983978	132983978	-	27	PCCB
TFE4069	2.3149	-3.07672	1.00374	-3.06525	0.0021749	0.00907782	Coding_CDS	1	133016115	133016223	133016201	-	108	PCCB
TFE4070	5.53693	-1.80725	0.659871	-2.7388	0.00616643	0.0213755	Intron	1	133019970	133020167	133020122	-	197	PCCB
TFE4071	16.8191	-1.75577	0.398329	-4.40784	1.04407e-05	9.33628e-05	Intron	1	133021957	133022221	133022201	-	264	PCCB
TFE4072	76.6528	-2.33279	0.344225	-6.77691	1.22771e-11	4.39451e-10	Coding_5UTR	1	133023940	133024367	133024321	-	427	PCCB
TFE4098	0.908089	-3.41812	1.23799	-2.76103	0.00576187	0.0202204	Intron	1	134478811	134478883	134478880	-	72	EPHB1
TFE4109	33.9882	-1.54523	0.309439	-4.99363	5.92542e-07	7.28601e-06	Coding_CDS	1	134780389	134780498	134780474	-	109	CEP63
TFE4114	71.6155	-1.74855	0.242163	-7.22057	5.17714e-13	2.47368e-11	Coding_5UTR	1	134838906	134839377	134838973	-	471	CEP63
TFE4115	80.5975	-1.39337	0.245642	-5.67236	1.40842e-08	2.57654e-07	Coding_5UTR	1	134838993	134839467	134839429	+	474	ANAPC13
TFE4121	53.9147	-2.0774	0.286403	-7.25343	4.06353e-13	1.9951e-11	Coding_upstream	1	135082331	135082981	135082499	+	650	RYK
TFE4122	9.06559	-1.54948	0.502908	-3.08104	0.00206281	0.0086791	Coding_CDS	1	135120848	135120889	135120869	+	41	RYK
TFE4126	17.9958	-2.33222	0.432182	-5.39639	6.79935e-08	1.04968e-06	Coding_CDS	1	135157723	135157760	135157724	+	37	RYK
TFE4132	28.6112	-1.3861	0.299963	-4.6209	3.82085e-06	3.85635e-05	Coding_upstream	1	135468416	135468920	135468676	+	504	RAB6B
TFE4134	3.89584	-2.06527	0.60774	-3.39828	0.000678115	0.00340554	Coding_3UTR	1	135523465	135523633	135523550	+	168	RAB6B
TFE4135	18.2942	-1.89652	0.399627	-4.74572	2.07762e-06	2.23699e-05	Coding_3UTR	1	135523896	135525186	135525098	+	1290	RAB6B
TFE4142	44.0228	-1.28334	0.325661	-3.94073	8.12342e-05	0.000556074	Coding_CDS	1	135572390	135572669	135572544	-	279	SRPRB
TFE4154	5.75425	-1.62229	0.656519	-2.47105	0.0134715	0.040234	Coding_5UTR	1	135686302	135686452	135686369	-	150	INHCA
TFE4155	20.6557	-1.10819	0.344811	-3.21392	0.00130935	0.00592604	Coding_upstream	1	135753461	135753698	135753511	+	237	TOPBP1
TFE4172	1.76378	-2.91899	1.19616	-2.4403	0.0146751	0.0430269	Coding_CDS	1	135800044	135800197	135800048	+	153	TOPBP1
TFE4187	2.78324	-3.18446	0.997735	-3.19169	0.00141443	0.00632043	Unannotated	1	136042486	136043381	136043260	+	895	N/A
TFE4196	43.5605	-1.12626	0.262477	-4.29088	1.77968e-05	0.000149194	Unannotated	1	136418859	136419109	136418950	-	250	N/A
TFE4210	2.11202	-2.86425	0.892288	-3.21001	0.0013273	0.00599424	Coding_3UTR	1	136873572	136873936	136873799	-	364	UBA5
TFE4219	18.3624	-1.3881	0.309225	-4.48898	7.15657e-06	6.71543e-05	Coding_5UTR	1	136905292	136905537	136905496	-	245	UBA5
TFE4220	27.1999	-2.11153	0.379717	-5.5608	2.68537e-08	4.54763e-07	Coding_upstream	1	136905386	136906224	136905770	+	838	ACAD11
TFE4229	0.927983	-3.45689	1.12169	-3.08185	0.00205717	0.00866268	Coding_CDS	1	137004082	137004229	137004088	+	147	ACAD11
TFE4231	3.10523	-3.32282	1.0185	-3.26248	0.00110444	0.00513351	Coding_3UTR	1	137025483	137025777	137025583	+	294	ACAD11
TFE4268	50.7901	-1.39727	0.331578	-4.21399	2.50898e-05	0.000201086	Coding_upstream	1	137215150	137215653	137215462	-	503	DNAJC13
TFE4280	14.9797	-2.02402	0.44869	-4.51097	6.4533e-06	6.13585e-05	Coding_upstream	1	138384443	138384735	138384492	+	292	MRPL3
TFE4289	35.4334	-1.91104	0.340594	-5.6109	2.01278e-08	3.54234e-07	Coding_5UTR	1	138550259	138550480	138550411	-	221	NUDT16
TFE4298	2.71258	-2.44691	0.959313	-2.55069	0.0107511	0.0335423	Intron	1	138870879	138871100	138871098	-	221	ATP2C1
TFE4300	6.45479	-2.13698	0.576806	-3.70486	0.00021151	0.00126931	Intron	1	138871650	138871878	138871831	-	228	ATP2C1
TFE4316	15.076	-1.1692	0.323509	-3.61412	0.00030137	0.00171362	Intron	1	138996335	138996672	138996620	-	337	ATP2C1
TFE4318	6.18647	-1.87057	0.604687	-3.09345	0.00197842	0.00838346	Coding_CDS	1	139235493	139235613	139235606	-	120	PSMG1
TFE4319	308.359	-1.80697	0.215459	-8.38662	5.00298e-17	5.57064e-15	Coding_5UTR	1	139238159	139238492	139238318	-	333	PSMG1
TFE4320	3.34824	-4.08819	0.831383	-4.91734	8.773e-07	1.03605e-05	Intron	1	139249472	139249659	139249598	-	187	BRWD1
TFE4328	3.0309	-3.61078	1.02001	-3.53996	0.000400194	0.00217841	Coding_CDS	1	139279355	139279414	139279379	-	59	BRWD1
TFE4346	54.6457	-2.40765	0.273684	-8.79719	1.4028e-18	2.08872e-16	Coding_5UTR	1	139362347	139362769	139362510	-	422	BRWD1
TFE4347	7.45409	-2.29	0.666056	-3.43814	0.000585719	0.00301087	Coding_CDS	1	139406166	139406598	139406551	-	432	ENSBTAG00000018768
TFE4348	107.85	-1.74587	0.268237	-6.50866	7.5824e-11	2.26868e-09	Coding_upstream	1	139411940	139412811	139412426	-	871	ENSBTAG00000018768
TFE4349	7.48518	-2.40428	0.52552	-4.57505	4.76104e-06	4.67659e-05	Coding_upstream	1	139412838	139413107	139412840	-	269	ENSBTAG00000018768
TFE4350	8.71888	-1.28634	0.511964	-2.51256	0.0119858	0.0366319	Coding_CDS	1	139422502	139423621	139422678	-	1119	ENSBTAG00000023106
TFE4353	17.1466	-1.2191	0.303216	-4.02057	5.80575e-05	0.000416249	Coding_upstream	1	139432020	139432227	139432150	-	207	ENSBTAG00000023106
TFE4355	3.41815	-2.84202	0.938399	-3.02858	0.00245708	0.0100359	Coding_5UTR	1	139432464	139432746	139432590	+	282	ENSBTAG00000059326
TFE4356	213.971	-1.69266	0.217937	-7.76672	8.05439e-15	5.75284e-13	Coding_CDS	1	139442958	139443204	139443100	+	246	GET1
TFE4367	10.964	-1.47568	0.534384	-2.76146	0.00575434	0.0201974	Coding_CDS	1	139956669	139956864	139956823	+	195	PCP4
TFE4389	3.85403	-2.6525	0.786776	-3.37136	0.00074799	0.00369135	Coding_5UTR	1	141381335	141381896	141381487	+	561	BACE2
TFE4422	37.385	-1.9711	0.437434	-4.50604	6.60494e-06	6.25998e-05	Coding_upstream	1	142037107	142037416	142037334	-	309	RIPK4
TFE4454	33.3025	-1.2069	0.317307	-3.80357	0.000142626	0.000903421	Coding_5UTR	1	142253532	142253673	142253629	-	141	ZBTB21
TFE4455	8.03805	-1.52969	0.48166	-3.17588	0.00149385	0.00661417	Unannotated	1	142296352	142296617	142296485	+	265	N/A
TFE4461	179.898	-2.12728	0.297573	-7.14877	8.75588e-13	3.98223e-11	Intron	1	142726793	142727169	142726822	+	376	UBASH3A
TFE4468	75.955	-1.46659	0.397518	-3.68937	0.000224813	0.00133658	Unannotated	1	142737013	142737853	142737199	-	840	N/A
TFE4479	2.84106	-2.26373	0.821792	-2.75463	0.00587591	0.0205385	Coding_CDS	1	142930574	142930732	142930631	+	158	PDE9A
TFE4485	12.8035	-1.29236	0.490033	-2.63729	0.00835705	0.0273742	Intron	1	143018735	143019606	143018848	+	871	PDE9A
TFE4496	16.6566	-2.85717	0.473812	-6.03019	1.63768e-09	3.69316e-08	Unannotated	1	143046663	143046932	143046903	-	269	N/A
TFE4497	2.82775	-2.95843	1.03553	-2.85692	0.00427767	0.015809	Unannotated	1	143056268	143056416	143056270	+	148	N/A
TFE4508	140.405	-2.06216	0.25104	-8.21445	2.13135e-16	2.07007e-14	Coding_upstream	1	143120234	143120500	143120394	+	266	NDUFV3
TFE4511	20.9632	-2.0923	0.377719	-5.5393	3.03677e-08	5.08609e-07	Coding_3UTR	1	143131470	143131754	143131497	+	284	NDUFV3
TFE4512	160.108	-1.27418	0.227566	-5.59916	2.15393e-08	3.75416e-07	Noncoding_1st-exon	1	143160051	143160413	143160290	+	362	ENSBTAG00000060098
TFE4516	2.29678	-2.04523	0.731363	-2.79646	0.00516657	0.0184892	Coding_CDS	1	143194505	143194634	143194576	+	129	PKNOX1
TFE4517	1.10531	-3.16654	1.30196	-2.43214	0.01501	0.0438213	Coding_CDS	1	143200715	143200882	143200842	+	167	PKNOX1
TFE4519	4.10404	-2.17496	0.546029	-3.98322	6.79866e-05	0.000477527	Intron	1	143202644	143203323	143203000	+	679	PKNOX1
TFE4521	9.03728	-2.20942	0.39509	-5.5922	2.24207e-08	3.88338e-07	Intron	1	143203709	143204641	143203933	+	932	PKNOX1
TFE4522	1.2129	-3.98966	1.35916	-2.93539	0.00333124	0.0129048	Coding_CDS	1	143222204	143222278	143222266	-	74	CBS
TFE4526	2.5717	-2.72935	0.811558	-3.3631	0.000770733	0.00378233	Coding_CDS	1	143229255	143229347	143229316	-	92	CBS
TFE4530	9.28175	-1.87808	0.444902	-4.22134	2.42854e-05	0.00019543	Coding_5UTR	1	143242308	143242436	143242380	-	128	CBS
TFE4552	3.54674	-1.93404	0.659401	-2.93303	0.0033567	0.0129857	Coding_CDS	1	143641919	143642368	143642324	-	449	HSF2BP
TFE4558	60.3882	-1.7029	0.252462	-6.74517	1.52853e-11	5.32456e-10	Coding_5UTR	1	143727893	143728085	143727950	-	192	HSF2BP
TFE4560	63.4913	-1.63338	0.258976	-6.30707	2.84369e-10	7.55498e-09	Coding_upstream	1	143728943	143729344	143729117	+	401	RRP1B
TFE4566	1.53535	-2.79591	1.06507	-2.62509	0.00866259	0.0281708	Coding_CDS	1	143751520	143751665	143751535	+	145	RRP1B
TFE4580	63.0089	-1.35169	0.327095	-4.13242	3.58971e-05	0.000274137	Noncoding_other-exon	1	143812214	143813211	143813007	+	997	ENSBTAG00000061990
TFE4581	20.631	-1.43506	0.552045	-2.59953	0.00933523	0.0299259	Coding_CDS	1	143823577	143823835	143823718	-	258	ENSBTAG00000018189
TFE4582	423.049	-2.49032	0.218381	-11.4036	4.01312e-30	3.73484e-27	Coding_upstream	1	143850209	143850453	143850400	-	244	ENSBTAG00000000524
TFE4583	51.2466	-1.25884	0.344876	-3.65012	0.000262115	0.00152207	Coding_upstream	1	143860473	143860781	143860587	+	308	RRP1
TFE4609	20.2064	-1.34189	0.370099	-3.62577	0.000288104	0.00164887	Coding_5UTR	1	144133944	144134174	144134123	+	230	PWP2
TFE4611	5.24822	-2.14615	0.677589	-3.16733	0.00153845	0.0067837	Coding_CDS	1	144138546	144138669	144138620	+	123	PWP2
TFE4613	2.04461	-3.2313	1.0575	-3.05561	0.00224603	0.00932108	Coding_CDS	1	144140868	144140933	144140879	+	65	PWP2
TFE4616	3.03671	-2.23356	0.621151	-3.59584	0.000323352	0.00182036	Coding_CDS	1	144146357	144146538	144146522	+	181	PWP2
TFE4617	9.81458	-1.64908	0.608193	-2.71144	0.0066991	0.0228647	Coding_upstream	1	144149217	144149476	144149292	+	259	ENSBTAG00000007106
TFE4644	5.70886	-1.53351	0.602764	-2.54414	0.0109548	0.0340549	Coding_5UTR	1	144612033	144612484	144612081	-	451	ENSBTAG00000066383
TFE4650	18.3766	-1.66139	0.516638	-3.21578	0.00130091	0.00589386	Coding_3UTR	1	144687132	144687515	144687223	-	383	SUMO3
TFE4652	36.2856	-1.92865	0.31221	-6.17741	6.51614e-10	1.59461e-08	Coding_upstream	1	144696573	144696795	144696678	-	222	SUMO3
TFE4658	64.4925	-2.57961	0.345628	-7.46356	8.42155e-14	4.77814e-12	Coding_5UTR	1	144730409	144730813	144730554	-	404	PTTG1IP
TFE4723	7.89393	-2.76576	0.628257	-4.40227	1.07124e-05	9.55982e-05	Coding_3UTR	1	145889079	145890042	145889210	-	963	LSS
TFE4737	25.5235	-1.72546	0.383303	-4.50156	6.74554e-06	6.37193e-05	Coding_5UTR	1	145919478	145919610	145919531	-	132	LSS
TFE4739	6.59433	-2.18261	0.629383	-3.46785	0.000524636	0.00274693	Coding_CDS	1	145934399	145934677	145934469	-	278	MCM3AP
TFE4742	3.7932	-2.6821	0.757355	-3.5414	0.000398004	0.00216869	Coding_CDS	1	145938622	145938995	145938732	-	373	MCM3AP
TFE4745	3.68971	-2.68613	0.880141	-3.05194	0.00227371	0.00941733	Coding_CDS	1	145949791	145949983	145949814	-	192	MCM3AP
TFE4751	17.5466	-1.62576	0.47955	-3.39017	0.000698498	0.0034888	Unannotated	1	145956496	145956637	145956521	+	141	N/A
TFE4752	2.3726	-3.52941	0.954371	-3.69815	0.000217178	0.00129869	Unannotated	1	145956984	145957115	145956987	+	131	N/A
TFE4760	3.88045	-1.78496	0.72508	-2.46175	0.0138262	0.0410846	Coding_CDS	1	145970659	145971443	145971313	-	784	MCM3AP
TFE4761	29.8492	-1.67498	0.343211	-4.88034	1.05904e-06	1.22765e-05	Coding_5UTR	1	145972966	145973152	145973066	-	186	MCM3AP
TFE4763	15.4561	-1.44759	0.450487	-3.2134	0.00131175	0.00593475	Coding_upstream	1	145973316	145973469	145973378	-	153	MCM3AP
TFE4768	30.8609	-1.22003	0.374558	-3.25725	0.00112498	0.00521269	Coding_5UTR	1	146001707	146001942	146001842	+	235	PCNT
TFE4805	9.36988	-1.54363	0.534208	-2.88956	0.00385776	0.0145354	Coding_CDS	1	146103455	146103584	146103458	+	129	PCNT
TFE4807	4.24164	-3.54679	0.948604	-3.73895	0.000184789	0.00113108	Coding_5UTR	1	146121447	146121657	146121624	-	210	ENSBTAG00000062271
TFE4836	69.3548	-1.32145	0.264833	-4.98974	6.04602e-07	7.42113e-06	Unannotated	1	146279955	146280034	146280008	-	79	N/A
TFE4837	14.6319	-1.73576	0.412643	-4.20646	2.59405e-05	0.000207132	Coding_upstream	1	146320095	146320332	146320243	+	237	PRMT2
TFE4841	2.83239	-3.14909	0.893592	-3.52407	0.000424964	0.00229481	Coding_CDS	1	146339241	146339482	146339344	+	241	PRMT2
TFE4845	6.82706	-4.19513	0.771931	-5.4346	5.49206e-08	8.65215e-07	Coding_CDS	1	146344510	146345049	146344539	+	539	PRMT2
TFE4852	155.068	-1.60868	0.228469	-7.04114	1.90672e-12	8.09887e-11	Coding_5UTR	1	146528010	146528344	146528183	+	334	FBXO25
TFE4853	22.7197	-1.64196	0.298869	-5.49392	3.93105e-08	6.41331e-07	Intron	1	146528457	146528619	146528500	+	162	FBXO25
TFE4854	1.92766	-3.93806	0.927832	-4.24437	2.19207e-05	0.000178672	Coding_CDS	1	146546430	146546524	146546483	+	94	FBXO25
TFE4857	19.7665	-2.43526	0.433422	-5.61867	1.92431e-08	3.40295e-07	Coding_3UTR	1	146555635	146556063	146555963	+	428	FBXO25
TFE4858	40.1453	-1.9399	0.333098	-5.82382	5.75174e-09	1.14546e-07	Unannotated	1	146560673	146560907	146560841	-	234	N/A
TFE4859	88.2192	-1.48586	0.262227	-5.66631	1.45904e-08	2.66248e-07	Coding_5UTR	1	146607156	146607710	146607454	-	554	TDRP
TFE4887	14.9878	-1.92848	0.419431	-4.59785	4.26874e-06	4.2418e-05	Coding_5UTR	1	148346796	148346991	148346848	+	195	CBR1
TFE4896	10.6585	-1.70122	0.518093	-3.28363	0.0010248	0.00481648	Intron	1	148441438	148441981	148441950	+	543	CBR3
TFE4897	134.309	-1.23579	0.250383	-4.93561	7.99019e-07	9.53167e-06	Intron	1	148442529	148442844	148442665	+	315	CBR3
TFE4911	7.03285	-1.87891	0.770154	-2.43965	0.0147014	0.0430937	Unannotated	1	148529079	148529278	148529179	-	199	N/A
TFE4917	3.34061	-1.74613	0.729356	-2.39407	0.0166626	0.0476553	Coding_CDS	1	148547903	148548591	148548416	+	688	DOP1B
TFE4932	46.1459	-1.7104	0.280746	-6.09234	1.11273e-09	2.60546e-08	Coding_upstream	1	148604804	148604952	148604867	+	148	MORC3
TFE4948	27.7445	-1.49459	0.368857	-4.05194	5.07944e-05	0.000371088	Unannotated	1	148657487	148657667	148657590	+	180	N/A
TFE4953	10.5197	-2.2837	0.789766	-2.89161	0.00383267	0.0144665	Unannotated	1	148681354	148681775	148681768	-	421	N/A
TFE4957	11.4568	-2.27983	0.483102	-4.71915	2.3683e-06	2.51444e-05	Unannotated	1	148684456	148685583	148685454	+	1127	N/A
TFE4958	4.86853	-2.38467	0.788116	-3.02579	0.00247986	0.0101131	Unannotated	1	148684628	148685597	148684725	-	969	N/A
TFE4961	1.28847	-3.20474	1.0933	-2.93124	0.00337608	0.0130421	Unannotated	1	148714907	148715058	148714985	-	151	N/A
TFE4979	1.97	-3.63653	0.972866	-3.73796	0.00018552	0.00113489	Intron	1	149182275	149182445	149182367	-	170	HLCS
TFE4985	14.2842	-1.969	0.349655	-5.63127	1.78883e-08	3.1972e-07	Intron	1	149207993	149208321	149208109	-	328	HLCS
TFE4990	60.2266	-1.13636	0.224807	-5.05482	4.30804e-07	5.48884e-06	Coding_upstream	1	149317697	149317957	149317877	-	260	ENSBTAG00000057342
TFE4991	16.7892	-1.1534	0.337785	-3.41459	0.000638784	0.0032366	Coding_5UTR	1	149317927	149318216	149318039	+	289	TTC3
TFE5013	1.76241	-2.25453	0.938551	-2.40214	0.0162996	0.0468104	Coding_CDS	1	149403206	149403380	149403316	+	174	TTC3
TFE5020	2.36101	-2.54333	0.9628	-2.6416	0.00825158	0.0271056	Coding_CDS	1	149428064	149428295	149428099	+	231	TTC3
TFE5025	10.1383	-2.03047	0.500226	-4.0591	4.92622e-05	0.000361333	Coding_3UTR	1	149437067	149437811	149437708	+	744	TTC3
TFE5026	22.0189	-2.71903	0.321367	-8.46081	2.65532e-17	3.07751e-15	Coding_3UTR	1	149461705	149463103	149461948	-	1398	VPS26C
TFE5029	53.1482	-1.2158	0.316874	-3.83683	0.00012463	0.000804804	Coding_upstream	1	149495799	149496049	149495923	-	250	VPS26C
TFE5031	65.7502	-0.858461	0.230768	-3.72001	0.000199214	0.00120611	Unannotated	1	149567048	149568045	149567162	+	997	N/A
TFE5035	5.26339	-2.11682	0.611545	-3.46143	0.000537321	0.00280158	Coding_CDS	1	149675108	149675253	149675109	+	145	DYRK1A
TFE5042	34.2237	-1.54596	0.266915	-5.79194	6.95796e-09	1.36133e-07	Coding_3UTR	1	149708566	149711559	149709352	+	2993	DYRK1A
TFE5043	12.328	-1.39568	0.508383	-2.74532	0.00604513	0.0210263	Unannotated	1	149711337	149711532	149711473	-	195	N/A
TFE5044	27.2889	-1.36009	0.342784	-3.96777	7.25488e-05	0.000504597	Unannotated	1	149749157	149749512	149749382	-	355	N/A
TFE5069	8.71532	-1.57091	0.537643	-2.92184	0.00347966	0.0133619	Coding_CDS	1	151514881	151514967	151514926	+	86	PIK3R4
TFE5074	8.09608	-2.96249	0.594687	-4.9816	6.30606e-07	7.7145e-06	Coding_CDS	1	151554786	151554972	151554871	+	186	PIK3R4
TFE5075	2.79681	-2.72928	0.792503	-3.44387	0.000573453	0.00295709	Coding_CDS	1	151556432	151556661	151556653	+	229	PIK3R4
TFE5117	773.584	-1.3448	0.311307	-4.31985	1.56138e-05	0.000133076	Unannotated	1	152120792	152120962	152120875	+	170	N/A
TFE5118	36.9204	-1.31011	0.335604	-3.90374	9.4718e-05	0.000634854	Unannotated	1	152122223	152122503	152122322	+	280	N/A
TFE5119	114.792	-0.860338	0.356106	-2.41596	0.0156939	0.0454242	Unannotated	1	152127910	152129597	152129146	-	1687	N/A
TFE5120	28.0985	-1.53497	0.30934	-4.9621	6.97364e-07	8.44175e-06	Unannotated	1	152128801	152128982	152128803	+	181	N/A
TFE5121	10.4614	-1.05743	0.399798	-2.6449	0.00817147	0.0268861	Unannotated	1	152129186	152129362	152129211	+	176	N/A
TFE5128	49.2788	-1.97425	0.280776	-7.03139	2.04487e-12	8.65621e-11	Coding_upstream	1	152232152	152232756	152232450	+	604	CAPN7
TFE5137	2.38428	-1.90726	0.790007	-2.41424	0.0157683	0.0456058	Coding_CDS	1	152274486	152274595	152274553	+	109	CAPN7
TFE5141	60.4872	-2.37008	0.317309	-7.46931	8.0619e-14	4.59079e-12	Coding_3UTR	1	152283559	152283766	152283635	+	207	CAPN7
TFE5142	12.7632	-2.2969	0.477244	-4.81284	1.488e-06	1.66188e-05	Coding_3UTR	1	152285344	152285720	152285699	-	376	SH3BP5
TFE5147	36.4857	-1.17863	0.37928	-3.10754	0.00188653	0.00805758	Coding_5UTR	1	152366308	152366655	152366567	-	347	SH3BP5
TFE5150	7.12473	-2.41403	0.57345	-4.20966	2.55752e-05	0.000204504	Coding_CDS	1	152434631	152434789	152434780	-	158	METTL6
TFE5152	3.00674	-3.09062	0.873991	-3.53621	0.000405905	0.00220642	Coding_CDS	1	152437348	152437490	152437412	-	142	METTL6
TFE5155	6.25553	-3.20269	0.728146	-4.39842	1.09044e-05	9.70692e-05	Coding_CDS	1	152448702	152448799	152448795	-	97	METTL6
TFE5157	55.1359	-2.02787	0.201736	-10.0521	8.99605e-24	3.64615e-21	Coding_5UTR	1	152450782	152451018	152450833	-	236	METTL6
TFE5158	45.4093	-1.16694	0.222236	-5.25091	1.51351e-07	2.14681e-06	Coding_CDS	1	152450875	152451213	152450910	+	338	EAF1
TFE5160	6.89395	-1.50542	0.48514	-3.10306	0.00191529	0.0081603	Coding_CDS	1	152460053	152460230	152460205	+	177	EAF1
TFE5161	55.3069	-1.30589	0.306583	-4.25951	2.04875e-05	0.000168684	Unannotated	1	152464013	152465388	152464892	-	1375	N/A
TFE5162	71.5399	-2.68076	0.275626	-9.72608	2.3342e-22	7.38816e-20	Unannotated	1	152464440	152466014	152464708	+	1574	N/A
TFE5172	41.5965	-2.2549	0.287556	-7.84161	4.44789e-15	3.36582e-13	Coding_5UTR	1	152638139	152638732	152638517	-	593	HACL1
TFE5178	19.4313	-2.74857	0.376184	-7.30646	2.74271e-13	1.40294e-11	Coding_3UTR	1	152699778	152700735	152700186	-	957	ANKRD28
TFE5179	4.78748	-3.15246	0.868974	-3.6278	0.000285847	0.00163821	Unannotated	1	152701509	152701669	152701593	+	160	N/A
TFE5180	1.14066	-3.01777	1.02031	-2.95769	0.00309953	0.0121636	Coding_CDS	1	152708894	152708963	152708903	-	69	ANKRD28
TFE5195	12.5966	-1.65449	0.361956	-4.57097	4.8548e-06	4.75689e-05	Coding_upstream	1	152916118	152916514	152916471	-	396	ANKRD28
TFE5200	0.950317	-2.96239	1.24577	-2.37795	0.017409	0.0493329	Coding_CDS	1	152991074	152991227	152991100	+	153	ENSBTAG00000066587
TFE5205	6.16747	-1.99348	0.621724	-3.20637	0.00134419	0.00605956	Unannotated	1	153266686	153267097	153266757	+	411	N/A
TFE5213	3.15655	-2.78571	1.13652	-2.45108	0.0142427	0.042024	Coding_3UTR	1	153318128	153318360	153318228	+	232	OXNAD1
TFE5226	165.298	-1.83087	0.437544	-4.18442	2.85899e-05	0.000224917	Coding_upstream	1	153662926	153663233	153663119	-	307	DAZL
TFE5230	0.882086	-3.95109	1.17398	-3.36555	0.0007639	0.0037556	Unannotated	1	153975179	153975307	153975262	-	128	N/A
TFE5236	32.7758	-1.40101	0.295504	-4.7411	2.12557e-06	2.28041e-05	Coding_5UTR	1	153995354	153995832	153995678	+	478	PLCL2
TFE5237	18.4411	-2.0692	0.339749	-6.09038	1.12645e-09	2.63263e-08	Coding_CDS	1	154004861	154006321	154005631	+	1460	PLCL2
TFE5240	1.8098	-3.14761	1.10577	-2.84654	0.00441979	0.0162294	Unannotated	1	154094568	154094751	154094751	-	183	N/A
TFE5241	1.79692	-2.72095	1.14408	-2.37828	0.0173937	0.0492961	Unannotated	1	154095630	154095708	154095632	+	78	N/A
TFE5247	27.1234	-0.991306	0.317701	-3.12025	0.00180697	0.00776938	Unannotated	1	154221476	154222306	154221529	+	830	N/A
TFE5261	17.4021	-1.88164	0.332811	-5.65379	1.56947e-08	2.84401e-07	Unannotated	1	154686888	154687153	154687015	-	265	N/A
TFE5264	63.2554	-1.28496	0.294689	-4.36037	1.2984e-05	0.000113089	Noncoding_1st-exon	1	155021353	155021459	155021369	+	106	ENSBTAG00000057666
TFE5269	2.39604	-2.78151	1.10183	-2.52444	0.0115884	0.0356451	Noncoding_other-exon	1	155033948	155034734	155034592	+	786	ENSBTAG00000057666
TFE5271	2.03629	-2.62032	1.02815	-2.54858	0.0108161	0.0337012	Unannotated	1	155294617	155294792	155294619	+	175	N/A
TFE5274	11.6895	-1.24059	0.398912	-3.10993	0.00187129	0.00800237	Coding_CDS	1	155436131	155436335	155436200	-	204	SATB1
TFE5275	18.9057	-0.76834	0.312377	-2.45966	0.0139069	0.0412636	Coding_CDS	1	155480478	155480549	155480547	-	71	SATB1
TFE5282	2.86388	-2.1838	0.740736	-2.94815	0.00319683	0.0124764	Unannotated	1	155530387	155530691	155530462	-	304	N/A
TFE5283	21.858	-1.4384	0.387663	-3.71044	0.000206899	0.00124635	Unannotated	1	155531045	155531237	155531181	-	192	N/A
TFE5292	46.4624	-2.06145	0.302481	-6.81513	9.41767e-12	3.45232e-10	Intron	1	156670986	156671639	156671077	+	653	KCNH8
TFE5293	3.14898	-3.16346	0.993663	-3.18363	0.00145439	0.00646867	Coding_CDS	1	156718992	156719181	156719013	+	189	KCNH8
TFE5296	21.4527	-2.21025	0.395154	-5.5934	2.22668e-08	3.85995e-07	Coding_CDS	1	156749319	156749916	156749626	+	597	KCNH8
TFE5304	11.4656	-2.56606	0.58269	-4.40382	1.06361e-05	9.49877e-05	Intron	1	157126500	157126722	157126660	-	222	EFHB
TFE5306	42.764	-1.16419	0.259396	-4.4881	7.18623e-06	6.74124e-05	Coding_5UTR	1	157132764	157133066	157133014	-	302	EFHB
TFE5325	3.86597	-2.56511	0.790503	-3.24491	0.00117489	0.00540818	Unannotated	1	157391316	157391747	157391392	-	431	N/A
TFE5327	33.3745	-1.6413	0.336631	-4.87566	1.08447e-06	1.25317e-05	Coding_3UTR	1	157393010	157393375	157393086	-	365	SGO1
TFE5329	25.5942	-1.35718	0.279395	-4.85756	1.18841e-06	1.36368e-05	Coding_CDS	1	157401899	157402557	157402237	-	658	SGO1
TFE5330	1.72481	-1.96968	0.787621	-2.5008	0.0123914	0.0376298	Coding_CDS	1	157404852	157404934	157404905	-	82	SGO1
TFE5333	271.001	-1.52979	0.18447	-8.29291	1.10511e-16	1.15617e-14	Coding_CDS	1	157410720	157411204	157410821	-	484	SGO1
TFE5350	16.2457	-0.881692	0.323247	-2.72761	0.00637958	0.0219811	Coding_upstream	1	157504666	157505226	157505099	-	560	ZNF596
TFE5360	7.13091	-1.6468	0.65135	-2.52829	0.0114619	0.035332	Coding_CDS	1	158224042	158224156	158224087	-	114	TXLNA
TFE5362	22.2755	-1.11035	0.403851	-2.7494	0.00597039	0.0208104	Coding_5UTR	1	158228246	158228808	158228610	-	562	TXLNA
TFE5364	23.3281	-1.48369	0.361229	-4.10734	4.00249e-05	0.00030167	Unannotated	1	158233672	158235927	158233984	-	2255	N/A
TFE5366	42.2006	-0.808981	0.31978	-2.5298	0.0114127	0.0352098	Unannotated	1	158235157	158237540	158236532	+	2383	N/A
TFE5386	25.2081	-1.85698	0.408116	-4.55011	5.36167e-06	5.20263e-05	Unannotated	1	158335555	158336057	158335845	-	502	N/A
TFE5390	0.972049	-3.90743	1.40888	-2.77343	0.00554683	0.0195992	Coding_CDS	1	158344334	158344433	158344428	-	99	KHDRBS1
TFE5393	29.3049	-1.77631	0.251059	-7.07526	1.49167e-12	6.47263e-11	Coding_upstream	1	158359277	158360161	158359922	-	884	KHDRBS1
TFE5413	7.19143	-1.54361	0.578702	-2.66736	0.00764487	0.0254641	Coding_5UTR	10	663474	663724	663598	+	250	MCC
TFE5426	1.87522	-3.47208	1.11465	-3.11495	0.00183978	0.00788585	Unannotated	10	950361	950451	950443	-	90	N/A
TFE5430	4.07584	-2.98153	0.822414	-3.62534	0.000288585	0.00165026	Coding_3UTR	10	984484	985124	984909	+	640	MCC
TFE5432	14.2547	-2.49119	0.378581	-6.58033	4.69408e-11	1.4591e-09	Unannotated	10	994569	995372	994854	-	803	N/A
TFE5443	88.0519	-0.611082	0.227077	-2.69108	0.00712212	0.0240063	Coding_upstream	10	1043382	1043683	1043569	-	301	DCP2
TFE5444	10.5831	-1.52581	0.46607	-3.27378	0.00106119	0.00496397	Coding_5UTR	10	1044151	1044230	1044173	-	79	DCP2
TFE5470	12.1547	-1.70956	0.476019	-3.59138	0.000328935	0.00184745	Coding_upstream	10	1299084	1299539	1299376	-	455	APC
TFE5473	14.5028	-1.97745	0.408068	-4.8459	1.26042e-06	1.4339e-05	Noncoding_upstream	10	1496154	1496547	1496500	-	393	ENSBTAG00000055561
TFE5475	49.4532	-1.72398	0.22103	-7.79977	6.2018e-15	4.54949e-13	Coding_upstream	10	1517920	1519653	1518017	+	1733	EPB41L4A
TFE5495	8.88268	-1.4504	0.484355	-2.99451	0.00274889	0.0110228	Intron	10	2238223	2238827	2238258	+	604	NREP
TFE5496	16.2198	-1.79889	0.377025	-4.77129	1.8305e-06	1.99858e-05	Coding_3UTR	10	2245113	2245502	2245198	+	389	ENSBTAG00000059878:NREP
TFE5500	9.43385	-2.62992	0.528437	-4.97679	6.46481e-07	7.88858e-06	Coding_5UTR	10	2413507	2413714	2413578	+	207	YTHDC2
TFE5514	4.5151	-2.08087	0.796233	-2.61339	0.00896496	0.0289473	Unannotated	10	2547476	2547745	2547572	+	269	N/A
TFE5523	13.6036	-1.33158	0.348392	-3.82206	0.00013234	0.000848263	Coding_CDS	10	3261696	3262386	3261822	+	690	KCNN2
TFE5540	1.68041	-3.079	1.06752	-2.88425	0.00392342	0.0147383	Coding_3UTR	10	3972561	3972838	3972679	-	277	TRIM36
TFE5547	22.3231	-1.58487	0.354983	-4.46464	8.02051e-06	7.41675e-05	Coding_5UTR	10	4004464	4004844	4004759	-	380	TRIM36
TFE5550	2.75304	-1.70134	0.633367	-2.68618	0.00722742	0.0242929	Coding_CDS	10	4078965	4079034	4078979	-	69	PGGT1B
TFE5551	156.809	-1.89444	0.188326	-10.0594	8.35423e-24	3.4498e-21	Coding_upstream	10	4104744	4105004	4104910	-	260	PGGT1B
TFE5557	17.1609	-1.20058	0.433035	-2.77248	0.00556307	0.0196377	Intron	10	4118734	4118954	4118891	-	220	CCDC112
TFE5562	24.663	-1.48104	0.45779	-3.2352	0.00121559	0.00556759	Noncoding_1st-exon	10	4305727	4306015	4305761	+	288	ENSBTAG00000059292
TFE5574	11.107	-1.03251	0.372783	-2.76974	0.00561005	0.0197711	Noncoding_other-exon	10	4403591	4403745	4403653	-	154	ENSBTAG00000068188
TFE5581	21.5634	-1.59542	0.352513	-4.52584	6.01567e-06	5.76369e-05	Noncoding_1st-exon	10	4614146	4614304	4614234	-	158	ENSBTAG00000062586
TFE5582	114.31	-1.83874	0.242689	-7.57651	3.54984e-14	2.20465e-12	Coding_upstream	10	4670861	4671329	4671256	-	468	CDO1
TFE5588	26.906	-1.08463	0.253753	-4.27435	1.91699e-05	0.000159291	Coding_5UTR	10	4702768	4703057	4702824	+	289	ENSBTAG00000051386
TFE5619	237.964	-1.80588	0.190258	-9.49175	2.27196e-21	5.92743e-19	Coding_CDS	10	5185937	5186401	5186135	+	464	THOC3
TFE5621	9.82426	-2.51728	0.457041	-5.50779	3.63359e-08	5.97177e-07	Coding_3UTR	10	5197115	5197227	5197152	+	112	THOC3
TFE5651	3.08691	-2.84351	0.771018	-3.68799	0.00022603	0.00134317	Coding_CDS	10	6543978	6544011	6544009	-	33	ANKRD31
TFE5664	16.3334	-2.14226	0.438702	-4.88317	1.04393e-06	1.21148e-05	Coding_upstream	10	6676853	6677333	6677199	-	480	ANKRD31
TFE5681	42.5796	-2.5123	0.443408	-5.66589	1.46262e-08	2.66746e-07	Unannotated	10	6793850	6794493	6794314	-	643	N/A
TFE5682	1.84621	-3.52306	0.878426	-4.01065	6.05511e-05	0.000431991	Unannotated	10	6795372	6795708	6795450	-	336	N/A
TFE5683	1.40764	-2.78124	1.03602	-2.68454	0.00726287	0.024385	Coding_CDS	10	6800547	6800667	6800599	-	120	CERT1
TFE5690	30.6241	-1.55042	0.234246	-6.61874	3.62265e-11	1.1519e-09	Coding_5UTR	10	6924608	6925231	6925006	-	623	CERT1
TFE5691	11.9231	-2.21203	0.411519	-5.37528	7.64647e-08	1.16432e-06	Coding_upstream	10	6925257	6925366	6925292	-	109	CERT1
TFE5708	155.62	-2.05636	0.242567	-8.4775	2.30076e-17	2.71708e-15	Coding_upstream	10	7115577	7115845	7115697	-	268	POC5
TFE5722	125.575	-1.80252	0.268147	-6.72214	1.79073e-11	6.13871e-10	Coding_upstream	10	7624896	7625837	7625493	+	941	IQGAP2
TFE5724	3.36059	-2.80548	0.851798	-3.2936	0.000989137	0.00467495	Coding_CDS	10	7822677	7822841	7822684	+	164	IQGAP2
TFE5726	2.97017	-2.48435	0.721047	-3.44547	0.000570065	0.00294333	Coding_CDS	10	7896761	7896921	7896876	+	160	IQGAP2
TFE5728	7.06226	-2.26895	0.516011	-4.39709	1.0971e-05	9.75037e-05	Coding_CDS	10	7927808	7927946	7927946	+	138	IQGAP2
TFE5729	20.6373	-2.25066	0.35722	-6.30047	2.96748e-10	7.8471e-09	Coding_3UTR	10	7934090	7934166	7934091	+	76	IQGAP2
TFE5734	7.06436	-1.37449	0.579511	-2.37181	0.0177014	0.0499911	Coding_upstream	10	7945740	7946094	7945885	+	354	F2R
TFE5739	13.6493	-1.76265	0.605551	-2.91082	0.00360476	0.0137525	Unannotated	10	8001636	8001889	8001680	+	253	N/A
TFE5743	53.7388	-1.39924	0.264528	-5.28957	1.22606e-07	1.78287e-06	Coding_5UTR	10	8021678	8022617	8022318	+	939	F2RL1
TFE5744	17.732	-1.98911	0.428203	-4.64526	3.39652e-06	3.46928e-05	Coding_3UTR	10	8030529	8032353	8031586	+	1824	F2RL1
TFE5751	17.4932	-2.16135	0.332488	-6.50052	8.00417e-11	2.38116e-09	Coding_upstream	10	8058531	8058803	8058771	+	272	S100Z
TFE5757	25.7859	-1.61074	0.299378	-5.38028	7.43717e-08	1.13605e-06	Coding_upstream	10	8176592	8177347	8176670	+	755	AGGF1
TFE5765	5.93196	-1.42666	0.532042	-2.68147	0.00732984	0.0245776	Coding_CDS	10	8211653	8211782	8211657	+	129	AGGF1
TFE5774	3.37159	-2.41601	0.664818	-3.63409	0.000278959	0.00160419	Unannotated	10	8370954	8371064	8370981	-	110	N/A
TFE5775	1.80871	-2.21212	0.922223	-2.39868	0.0164542	0.047176	Intron	10	8371096	8371201	8371126	+	105	PDE8B
TFE5777	15.8913	-1.25867	0.428087	-2.94022	0.00327977	0.0127482	Unannotated	10	8374129	8374485	8374287	-	356	N/A
TFE5779	8.02304	-1.55162	0.529293	-2.9315	0.00337327	0.013032	Coding_5UTR	10	8398272	8398566	8398299	+	294	PDE8B
TFE5794	2.15785	-2.29487	0.887228	-2.58656	0.00969397	0.0308617	Coding_CDS	10	8598297	8598431	8598430	-	134	WDR41
TFE5796	6.12189	-1.54244	0.522272	-2.95332	0.00314377	0.0123055	Coding_CDS	10	8603534	8603672	8603671	-	138	WDR41
TFE5798	5.50749	-1.72694	0.540862	-3.19294	0.00140833	0.00629916	Coding_CDS	10	8616989	8617057	8617037	-	68	WDR41
TFE5801	179.15	-1.48843	0.216562	-6.87302	6.28572e-12	2.3928e-10	Coding_CDS	10	8754890	8755156	8754998	-	266	WDR41
TFE5806	214.427	-1.57752	0.263869	-5.97843	2.25293e-09	4.91449e-08	Coding_5UTR	10	8884955	8885188	8885070	-	233	TBCA
TFE5808	10.9821	-1.58548	0.416555	-3.80617	0.000141137	0.000895611	Unannotated	10	8986964	8987270	8987164	+	306	N/A
TFE5809	2.18833	-2.59131	1.03525	-2.50307	0.012312	0.0374398	Unannotated	10	8987697	8987774	8987736	+	77	N/A
TFE5813	56.3857	-2.00606	0.399565	-5.02062	5.15056e-07	6.43087e-06	Coding_3UTR	10	9099876	9100110	9100026	-	234	AP3B1
TFE5828	38.8074	-1.16065	0.264983	-4.3801	1.18623e-05	0.000104383	Coding_upstream	10	9335130	9335499	9335397	-	369	AP3B1
TFE5830	57.4911	-1.41723	0.254427	-5.57027	2.54342e-08	4.34024e-07	Coding_5UTR	10	9403917	9404155	9404049	+	238	SCAMP1
TFE5835	7.99806	-2.26336	0.62077	-3.64605	0.000266304	0.00154265	Coding_3UTR	10	9534470	9535770	9534703	-	1300	LHFPL2
TFE5837	9.05683	-1.56698	0.462432	-3.38856	0.000702602	0.00350508	Coding_3UTR	10	9536354	9537093	9536567	-	739	LHFPL2
TFE5838	13.332	-1.10077	0.384539	-2.86258	0.00420203	0.0155923	Coding_3UTR	10	9537262	9538571	9538068	-	1309	LHFPL2
TFE5840	6.07142	-1.99005	0.610353	-3.26049	0.0011122	0.00516383	Coding_5UTR	10	9560515	9561301	9560955	-	786	LHFPL2
TFE5845	12.1489	-1.49758	0.411694	-3.63761	0.00027518	0.00158581	Noncoding_1st-exon	10	9708574	9708989	9708649	-	415	ENSBTAG00000065829
TFE5848	26.8509	-1.27301	0.389833	-3.26552	0.00109263	0.00508963	Noncoding_1st-exon	10	9816979	9817288	9817096	-	309	ENSBTAG00000066241
TFE5849	13.6317	-2.28501	0.421639	-5.41934	5.98184e-08	9.35989e-07	Coding_3UTR	10	9823370	9825101	9824635	-	1731	ARSB
TFE5857	6.15684	-2.1383	0.559622	-3.82097	0.000132926	0.000851582	Unannotated	10	10003359	10003718	10003573	+	359	N/A
TFE5858	20.3616	-1.83085	0.41101	-4.45452	8.40793e-06	7.72346e-05	Coding_5UTR	10	10003587	10004130	10003931	-	543	ARSB
TFE5866	5.62753	-1.25414	0.513373	-2.44295	0.0145677	0.0427964	Intron	10	10210642	10211052	10210713	+	410	BHMT
TFE5867	1.20081	-3.98142	1.26683	-3.14281	0.00167333	0.00728558	Coding_CDS	10	10211927	10212088	10212046	+	161	BHMT
TFE5868	4.43694	-1.65385	0.554816	-2.9809	0.00287403	0.0114319	Coding_upstream	10	10305623	10305867	10305749	+	244	JMY
TFE5883	1.38059	-3.25916	1.0577	-3.08137	0.00206052	0.00867123	Coding_5UTR	10	10546383	10546488	10546482	-	105	HOMER1
TFE5896	50.2203	-0.67305	0.281263	-2.39296	0.0167132	0.0477757	Coding_5UTR	10	10725263	10726096	10725563	-	833	ENSBTAG00000062002
TFE5900	10.3149	-1.71256	0.472483	-3.62459	0.00028942	0.00165397	Intron	10	10735884	10736088	10736004	+	204	CMYA5
TFE5901	9.49878	-2.20592	0.474815	-4.64584	3.38695e-06	3.46156e-05	Intron	10	10737545	10737816	10737669	+	271	CMYA5
TFE5909	18.7553	-1.89921	0.457773	-4.14881	3.34212e-05	0.000257406	Unannotated	10	10824338	10824870	10824473	+	532	N/A
TFE5911	1.23223	-2.97811	1.08619	-2.7418	0.00611037	0.0212118	Coding_3UTR	10	10952150	10952231	10952228	-	81	MTX3
TFE5915	6.57406	-1.84392	0.437484	-4.21484	2.4996e-05	0.000200438	Coding_5UTR	10	10961339	10961468	10961442	-	129	MTX3
TFE5916	13.8212	-1.74165	0.476521	-3.65493	0.000257253	0.00149886	Coding_upstream	10	11006079	11006769	11006313	+	690	THBS4
TFE5920	7.77125	-2.05906	0.63259	-3.25497	0.00113405	0.00524885	Coding_CDS	10	11032257	11032500	11032375	+	243	THBS4
TFE5925	7.45903	-2.27156	0.710369	-3.19771	0.00138522	0.00621528	Coding_CDS	10	11042758	11042896	11042882	+	138	THBS4
TFE5932	14.9547	-2.43085	0.573666	-4.2374	2.26123e-05	0.000183709	Coding_CDS	10	11056339	11056458	11056372	+	119	THBS4
TFE5937	27.1017	-1.34143	0.354619	-3.78272	0.000155121	0.00097181	Unannotated	10	11109197	11109807	11109596	+	610	N/A
TFE5940	77.7601	-1.62476	0.372203	-4.36525	1.26977e-05	0.000110889	Unannotated	10	11111934	11112297	11111938	+	363	N/A
TFE5946	116.005	-1.51814	0.301478	-5.03566	4.76214e-07	6.00482e-06	Coding_5UTR	10	11216498	11217302	11216774	-	804	SERINC5
TFE5951	101.916	-2.35494	0.20367	-11.5625	6.37941e-31	6.41583e-28	Coding_5UTR	10	11392478	11392882	11392618	+	404	GNPNAT1
TFE5955	2.45693	-2.59442	0.935516	-2.77325	0.00554991	0.0196067	Unannotated	10	11405756	11405886	11405762	+	130	N/A
TFE5958	0.955404	-3.25432	1.16684	-2.789	0.00528709	0.0188405	Intron	10	11409075	11409150	11409150	-	75	ENSBTAG00000063702:STYX
TFE5962	5.23384	-2.22526	0.603416	-3.68777	0.000226227	0.00134409	Intron	10	11415160	11415519	11415281	-	359	ENSBTAG00000063702:STYX
TFE5963	24.0614	-1.15338	0.348375	-3.31075	0.000930478	0.0044425	Intron	10	11415772	11415971	11415883	-	199	STYX:ENSBTAG00000063702
TFE5969	34.7574	-0.890449	0.286124	-3.11211	0.00185757	0.00795101	Coding_5UTR	10	11459906	11460337	11460245	-	431	STYX
TFE5974	52.5398	-0.746183	0.285064	-2.6176	0.00885499	0.0286605	Coding_5UTR	10	11486092	11486341	11486185	-	249	PSMC6
TFE5990	7.16762	-1.45627	0.434528	-3.35138	0.000804106	0.00392203	Unannotated	10	11616257	11616400	11616299	+	143	N/A
TFE6001	4.66655	-2.43001	0.476839	-5.09608	3.46761e-07	4.5121e-06	Coding_CDS	10	11908036	11908177	11908095	-	141	SPG21
TFE6002	184.442	-1.49588	0.188849	-7.92107	2.35484e-15	1.88007e-13	Coding_5UTR	10	11925824	11926443	11926321	-	619	SPG21
TFE6006	2.2227	-2.38932	0.996577	-2.39752	0.0165064	0.0472867	Coding_CDS	10	11959116	11959326	11959324	-	210	MTFMT
TFE6007	26.5011	-0.724536	0.282477	-2.56494	0.0103193	0.0324516	Coding_upstream	10	11961254	11961627	11961531	-	373	MTFMT
TFE6008	7.72225	-1.47766	0.493394	-2.99488	0.00274553	0.0110136	Intron	10	11989189	11989772	11989247	+	583	SLC51B
TFE6011	9.1393	-2.36029	0.542207	-4.35312	1.34214e-05	0.00011646	Coding_upstream	10	12010775	12011125	12011022	-	350	RASL12
TFE6016	25.6382	-1.4068	0.286624	-4.90818	9.19272e-07	1.08111e-05	Coding_CDS	10	12081778	12082301	12082182	-	523	PDCD7
TFE6017	13.6101	-1.43671	0.343801	-4.1789	2.92928e-05	0.000229867	Coding_5UTR	10	12082597	12082799	12082712	-	202	PDCD7
TFE6021	125.98	-1.09468	0.204614	-5.35001	8.79513e-08	1.32179e-06	Coding_5UTR	10	12129213	12129521	12129469	-	308	CLPX
TFE6029	15.6181	-1.54947	0.593716	-2.60978	0.00906003	0.0291983	Coding_5UTR	10	12166307	12166493	12166355	-	186	CILP
TFE6031	21.6368	-2.52752	0.34572	-7.31087	2.6542e-13	1.36326e-11	Coding_3UTR	10	12203510	12204036	12203588	-	526	PARP16
TFE6032	14.2596	-2.13946	0.399679	-5.35295	8.653e-08	1.30263e-06	Coding_3UTR	10	12204156	12204875	12204716	-	719	PARP16
TFE6033	151.94	-1.55229	0.214582	-7.23402	4.6889e-13	2.26373e-11	Coding_5UTR	10	12227927	12229058	12228698	-	1131	PARP16
TFE6041	9.64379	-2.21754	0.386718	-5.73427	9.79333e-09	1.86345e-07	Intron	10	12372344	12373623	12372536	-	1279	DPP8
TFE6045	14.2819	-2.10282	0.439603	-4.78345	1.72312e-06	1.89404e-05	Coding_CDS	10	12380545	12380683	12380578	-	138	DPP8
TFE6051	3.69941	-3.30013	0.981157	-3.36351	0.000769575	0.00377814	Coding_CDS	10	12407633	12407796	12407706	-	163	DPP8
TFE6054	7.91622	-1.65233	0.547881	-3.01585	0.00256259	0.0103934	Intron	10	12424382	12424597	12424475	-	215	DPP8
TFE6055	228.586	-1.43245	0.218193	-6.56507	5.20088e-11	1.60542e-09	Coding_upstream	10	12427355	12427615	12427473	-	260	DPP8
TFE6056	78.6171	-2.54423	0.242792	-10.479	1.07856e-25	5.69937e-23	Coding_upstream	10	12435818	12436118	12435878	+	300	HACD3
TFE6057	2.13396	-2.04983	0.852023	-2.40583	0.0161356	0.046442	Intron	10	12438939	12439270	12439054	+	331	HACD3
TFE6067	6.94029	-4.64834	0.820792	-5.66324	1.48544e-08	2.70512e-07	Coding_CDS	10	12467067	12467571	12467510	-	504	INTS14
TFE6069	2.02489	-2.25263	0.903251	-2.49392	0.0126341	0.038231	Coding_CDS	10	12481843	12482048	12481871	-	205	INTS14
TFE6076	19.8135	-2.33316	0.334572	-6.97357	3.09005e-12	1.26346e-10	Coding_upstream	10	12500646	12500910	12500878	-	264	INTS14
TFE6095	3.09891	-4.07444	0.904097	-4.50665	6.58605e-06	6.24683e-05	Coding_CDS	10	12563208	12563273	12563228	-	65	DENND4A
TFE6097	2.19547	-1.9515	0.784149	-2.48869	0.0128216	0.0386801	Coding_CDS	10	12567235	12567300	12567252	-	65	DENND4A
TFE6100	5.83714	-2.54016	0.54969	-4.62108	3.81739e-06	3.85411e-05	Coding_CDS	10	12577134	12577652	12577577	-	518	DENND4A
TFE6102	1.16342	-2.85855	1.11043	-2.57428	0.0100448	0.0317613	Coding_CDS	10	12586414	12586527	12586527	-	113	DENND4A
TFE6103	1.7802	-3.30365	0.856554	-3.85691	0.000114831	0.000751491	Coding_CDS	10	12588541	12588673	12588617	-	132	DENND4A
TFE6107	4.50553	-1.80293	0.680609	-2.649	0.008073	0.0266256	Unannotated	10	12592957	12593091	12593000	+	134	N/A
TFE6121	47.2172	-1.29562	0.259286	-4.99686	5.82699e-07	7.17914e-06	Coding_5UTR	10	12674767	12675136	12675016	-	369	DENND4A
TFE6124	806.032	-1.32551	0.218841	-6.05696	1.38722e-09	3.17711e-08	Coding_5UTR	10	12743552	12743791	12743668	+	239	RAB11A
TFE6127	2.24366	-4.15685	0.957312	-4.34221	1.41055e-05	0.000121716	Unannotated	10	12765670	12766138	12766055	+	468	N/A
TFE6136	2.99966	-2.78377	1.06031	-2.62544	0.00865363	0.028149	Unannotated	10	12973589	12973711	12973629	+	122	N/A
TFE6137	4.04541	-2.83519	0.97429	-2.91	0.00361425	0.0137845	Intron	10	12973645	12973898	12973778	-	253	MEGF11
TFE6138	4.91163	-2.14335	0.890771	-2.40617	0.0161208	0.0464207	Intron	10	12974115	12974269	12974197	-	154	MEGF11
TFE6140	38.2566	-1.60937	0.276875	-5.81263	6.14978e-09	1.21696e-07	Intron	10	13014542	13014893	13014768	-	351	MEGF11
TFE6142	7.19229	-2.89169	0.562797	-5.13807	2.77576e-07	3.6904e-06	Unannotated	10	13062306	13062749	13062605	+	443	N/A
TFE6159	136.922	-1.26658	0.247422	-5.11911	3.06975e-07	4.0476e-06	Coding_5UTR	10	13252100	13252241	13252124	-	141	ENSBTAG00000057594:TIPIN
TFE6160	30.7929	-1.8263	0.270107	-6.7614	1.3666e-11	4.80345e-10	Coding_upstream	10	13276010	13276712	13276247	+	702	MAP2K1
TFE6161	44.9171	-2.31374	0.304191	-7.6062	2.82267e-14	1.7978e-12	Coding_5UTR	10	13286824	13286989	13286924	+	165	MAP2K1
TFE6162	131.401	-2.2639	0.243096	-9.31281	1.24499e-20	2.81269e-18	Coding_5UTR	10	13288038	13288278	13288170	+	240	MAP2K1
TFE6166	1.90763	-3.05924	0.868278	-3.52335	0.000426132	0.00230052	Coding_CDS	10	13349035	13349098	13349062	+	63	MAP2K1
TFE6167	8.43852	-3.64091	0.56531	-6.44056	1.19037e-10	3.40877e-09	Coding_3UTR	10	13350491	13351184	13350886	+	693	MAP2K1
TFE6171	40.2392	-1.15271	0.239923	-4.80449	1.55149e-06	1.72476e-05	Coding_5UTR	10	13362383	13362910	13362608	+	527	ZWILCH
TFE6186	36.0112	-1.52971	0.416037	-3.67686	0.000236121	0.00139331	Coding_3UTR	10	13404486	13404709	13404602	+	223	ZWILCH
TFE6200	3.82694	-2.16442	0.759252	-2.85073	0.00436194	0.0160586	Unannotated	10	13660656	13660852	13660773	+	196	N/A
TFE6204	22.5666	-1.44952	0.308043	-4.70556	2.53168e-06	2.66972e-05	Intron	10	13744653	13744788	13744769	+	135	ENSBTAG00000057379
TFE6212	18.5452	-1.25284	0.439521	-2.85047	0.00436543	0.0160686	Intron	10	13913468	13914371	13913881	+	903	SMAD3
TFE6217	26.7822	-1.05144	0.331509	-3.17168	0.00151559	0.0066976	Intron	10	13917686	13918237	13917802	+	551	SMAD3
TFE6218	7.42258	-1.61369	0.53751	-3.00216	0.00268068	0.0107937	Unannotated	10	13923790	13924080	13923997	-	290	N/A
TFE6226	19.6997	-2.03647	0.409373	-4.9746	6.53829e-07	7.97201e-06	Unannotated	10	14018251	14019303	14018775	+	1052	N/A
TFE6229	9.09546	-2.22526	0.479067	-4.64498	3.40108e-06	3.47202e-05	Unannotated	10	14022047	14022500	14022295	+	453	N/A
TFE6230	23.2747	-2.31731	0.438746	-5.28166	1.28017e-07	1.85022e-06	Unannotated	10	14028846	14030030	14028977	-	1184	N/A
TFE6238	36.0686	-1.29359	0.273933	-4.72228	2.33212e-06	2.4794e-05	Coding_5UTR	10	14103033	14103264	14103110	-	231	AAGAB
TFE6241	1.22381	-2.66975	1.01221	-2.63754	0.00835096	0.0273572	Coding_5UTR	10	14139855	14139969	14139937	-	114	ENSBTAG00000056528
TFE6244	2.62237	-2.45567	0.679819	-3.61224	0.000303567	0.00172481	Unannotated	10	14269334	14269514	14269514	-	180	N/A
TFE6249	34.4036	-1.29486	0.342447	-3.7812	0.000156073	0.00097699	Coding_5UTR	10	14357401	14357988	14357629	+	587	C10H15orf61
TFE6250	2.10023	-2.26185	0.688059	-3.28729	0.00101158	0.00476333	Unannotated	10	14381745	14381980	14381795	+	235	N/A
TFE6271	8.41576	-1.11432	0.459887	-2.42303	0.0153915	0.0447401	Intron	10	14678025	14678270	14678089	+	245	SKOR1
TFE6272	12.817	-1.57603	0.431615	-3.65147	0.000260741	0.0015162	Coding_CDS	10	14678551	14678697	14678596	+	146	SKOR1
TFE6273	60.8739	-1.34112	0.310937	-4.31316	1.60939e-05	0.000136664	Intron	10	14678723	14679035	14678951	+	312	SKOR1
TFE6279	280.687	-1.2907	0.226587	-5.69628	1.22449e-08	2.28189e-07	Coding_5UTR	10	14904803	14905279	14905223	+	476	PIAS1
TFE6286	59.9145	-1.63704	0.377592	-4.33549	1.45438e-05	0.000124981	Unannotated	10	15029292	15029544	15029523	-	252	N/A
TFE6287	11.4349	-2.26494	0.483031	-4.68901	2.74531e-06	2.86784e-05	Unannotated	10	15029912	15030174	15029963	+	262	N/A
TFE6289	6.58871	-2.08918	0.721012	-2.89757	0.0037607	0.0142429	Unannotated	10	15032111	15032319	15032305	-	208	N/A
TFE6290	5.40352	-2.85145	0.824869	-3.45685	0.000546539	0.00283991	Coding_CDS	10	15038420	15038547	15038441	-	127	CALML4
TFE6293	18.4555	-1.3776	0.387149	-3.55833	0.000373223	0.00205419	Unannotated	10	15050654	15052279	15051257	-	1625	N/A
TFE6299	10.6336	-1.0636	0.391588	-2.71612	0.00660518	0.0225974	Coding_5UTR	10	15067450	15068041	15067619	-	591	CLN6
TFE6302	18.7483	-1.44706	0.354167	-4.0858	4.39246e-05	0.000327382	Coding_5UTR	10	15105460	15106582	15105605	+	1122	ENSBTAG00000062482
TFE6305	12.9288	-2.11345	0.476328	-4.43697	9.12352e-06	8.3013e-05	Unannotated	10	15121238	15122396	15121240	+	1158	N/A
TFE6338	17.2504	-1.45099	0.340365	-4.26304	2.01668e-05	0.000166422	Coding_5UTR	10	15763412	15763759	15763566	+	347	SPESP1
TFE6340	5.96679	-2.03219	0.642737	-3.16177	0.00156812	0.00689359	Intron	10	15865072	15865347	15865126	+	275	NOX5
TFE6342	2.6635	-3.26608	0.94875	-3.4425	0.000576354	0.00297008	Intron	10	15866291	15866564	15866295	+	273	NOX5
TFE6349	17.5575	-1.66011	0.521861	-3.18113	0.001467	0.00651473	Coding_5UTR	10	15899517	15899664	15899588	+	147	ENSBTAG00000068170
TFE6354	0.931411	-3.0031	1.2414	-2.41913	0.0155578	0.0451226	Noncoding_1st-exon	10	15948663	15948947	15948742	+	284	ENSBTAG00000056951
TFE6356	50.8889	-0.890102	0.215757	-4.12548	3.69963e-05	0.000281154	Noncoding_1st-exon	10	16029451	16029721	16029561	+	270	ENSBTAG00000068640
TFE6362	40.2756	-1.48396	0.219427	-6.7629	1.35259e-11	4.76763e-10	Coding_5UTR	10	16171921	16172115	16172026	+	194	PAQR5
TFE6371	46.4303	-1.70677	0.267863	-6.37181	1.86811e-10	5.15342e-09	Coding_5UTR	10	16287548	16287874	16287707	+	326	KIF23
TFE6372	4.31363	-2.22563	0.673001	-3.30702	0.000942927	0.00449096	Coding_CDS	10	16296235	16296312	16296259	+	77	KIF23
TFE6375	5.7385	-1.46835	0.510284	-2.87752	0.00400821	0.0150098	Coding_CDS	10	16312527	16312649	16312575	+	122	KIF23
TFE6376	22.4172	-1.54009	0.355063	-4.33752	1.441e-05	0.000124054	Coding_CDS	10	16319130	16319173	16319131	+	43	KIF23
TFE6378	13.3183	-1.35838	0.477926	-2.84225	0.00447966	0.0164058	Coding_CDS	10	16322533	16322792	16322715	+	259	KIF23
TFE6420	5.11179	-1.59007	0.606253	-2.62279	0.00872142	0.0283252	Unannotated	10	17206548	17206892	17206786	+	344	N/A
TFE6437	17.7545	-2.17155	0.438421	-4.95312	7.30323e-07	8.79293e-06	Coding_CDS	10	17540479	17541872	17541462	-	1393	UACA
TFE6438	9.91473	-2.02755	0.507012	-3.99901	6.36073e-05	0.000450804	Unannotated	10	17541396	17541934	17541412	+	538	N/A
TFE6439	28.4065	-1.61754	0.348896	-4.63615	3.54958e-06	3.60564e-05	Coding_CDS	10	17541965	17543218	17542837	-	1253	UACA
TFE6445	125.632	-1.9058	0.274251	-6.94914	3.67524e-12	1.47658e-10	Coding_upstream	10	17619017	17619306	17619136	-	289	UACA
TFE6449	1.13458	-2.98987	1.10756	-2.69953	0.00694383	0.0235274	Intron	10	17745747	17745916	17745782	+	169	LRRC49
TFE6498	186.166	-1.01837	0.232382	-4.38231	1.17429e-05	0.000103523	Coding_5UTR	10	19061715	19061954	19061830	+	239	ENSBTAG00000033344
TFE6502	8.86082	-2.10242	0.422256	-4.97901	6.39089e-07	7.81214e-06	Unannotated	10	19099305	19099992	19099528	-	687	N/A
TFE6504	1.21217	-2.26337	0.945113	-2.39481	0.0166288	0.047576	Coding_3UTR	10	19100215	19100791	19100705	-	576	GRAMD2A
TFE6512	19.3143	-0.972664	0.293961	-3.30882	0.000936896	0.00446732	Coding_CDS	10	19136713	19136884	19136801	-	171	GRAMD2A
TFE6513	51.7734	-1.27063	0.324566	-3.91486	9.04563e-05	0.000609368	Unannotated	10	19137944	19138160	19137990	+	216	N/A
TFE6518	238.608	-1.35817	0.289426	-4.69263	2.69711e-06	2.81984e-05	Coding_5UTR	10	19164348	19164615	19164423	-	267	PKM
TFE6552	18.139	-1.16717	0.337617	-3.45708	0.000546065	0.00283815	Coding_5UTR	10	19295952	19296288	19296218	-	336	HEXA
TFE6553	16.7165	-1.08137	0.320863	-3.37019	0.000751173	0.00370442	Unannotated	10	19365490	19365964	19365731	+	474	N/A
TFE6555	119.623	-1.20302	0.243986	-4.9307	8.19375e-07	9.74467e-06	Coding_upstream	10	19367233	19368019	19367308	+	786	ARIH1
TFE6559	20.0969	-1.08453	0.324752	-3.33956	0.000839125	0.00406706	Unannotated	10	19470344	19471207	19470990	-	863	N/A
TFE6560	21.6578	-2.71322	0.331637	-8.18129	2.8082e-16	2.66113e-14	Intron	10	19471698	19471846	19471707	+	148	ARIH1
TFE6561	2.74522	-2.57242	0.76972	-3.34202	0.000831724	0.00403622	Coding_3UTR	10	19472816	19472899	19472818	+	83	ARIH1
TFE6562	1.53539	-2.06092	0.819824	-2.51386	0.0119417	0.0365258	Unannotated	10	19474508	19474723	19474568	+	215	N/A
TFE6563	1.56678	-2.94198	0.973616	-3.0217	0.00251359	0.0102286	Unannotated	10	19475221	19475309	19475227	+	88	N/A
TFE6564	37.2736	-1.01968	0.265304	-3.84343	0.000121326	0.000786846	Coding_5UTR	10	19485787	19486177	19486151	+	390	BBS4
TFE6571	26.1876	-1.27805	0.351218	-3.63892	0.000273785	0.00157968	Coding_CDS	10	19530601	19530765	19530610	+	164	BBS4
TFE6581	4.28911	-1.41431	0.557241	-2.53806	0.0111469	0.0345412	Coding_upstream	10	19887774	19888109	19888019	+	335	NEO1
TFE6582	6.04032	-1.65246	0.591266	-2.79478	0.00519352	0.0185696	Coding_upstream	10	19888426	19888912	19888456	+	486	NEO1
TFE6591	11.6752	-1.43687	0.568378	-2.52802	0.0114708	0.0353542	Unannotated	10	20094036	20094182	20094176	-	146	N/A
TFE6595	2.89508	-2.51138	0.838895	-2.99367	0.00275641	0.0110451	Coding_CDS	10	20105780	20105827	20105802	+	47	NEO1
TFE6604	4.74779	-2.90228	0.821583	-3.53255	0.000411574	0.00223256	Noncoding_1st-exon	10	20127650	20128317	20128168	+	667	ENSBTAG00000059299
TFE6611	8.48924	-1.73339	0.477888	-3.6272	0.000286513	0.00164109	Coding_5UTR	10	20261158	20261460	20261290	+	302	REC114
TFE6619	143.828	-1.32054	0.25363	-5.20656	1.92371e-07	2.65027e-06	Coding_upstream	10	20437464	20437970	20437759	-	506	NPTN
TFE6623	10.6965	-1.41115	0.508006	-2.77783	0.00547239	0.0193834	Coding_5UTR	10	20490775	20491124	20490928	+	349	CD276
TFE6628	12.7814	-1.71219	0.412277	-4.15301	3.28137e-05	0.00025354	Coding_CDS	10	20513366	20513817	20513578	+	451	CD276
TFE6629	1.81198	-2.19622	0.818237	-2.68408	0.00727289	0.0244129	Coding_CDS	10	20517843	20517901	20517865	+	58	CD276
TFE6630	48.4977	-0.859118	0.322222	-2.66623	0.00767074	0.0255394	Unannotated	10	20521361	20522634	20521629	-	1273	N/A
TFE6631	7.18173	-2.28935	0.47441	-4.82567	1.39534e-06	1.57048e-05	Unannotated	10	20522180	20522582	20522439	+	402	N/A
TFE6644	6.56793	-2.9149	0.626298	-4.65417	3.25288e-06	3.33767e-05	Coding_3UTR	10	20800037	20800199	20800159	-	162	NFATC4
TFE6646	2.90968	-2.42443	0.693239	-3.49725	0.000470083	0.00250244	Coding_CDS	10	20801162	20801366	20801253	-	204	NFATC4
TFE6650	2.00268	-2.30511	0.925122	-2.49168	0.0127141	0.0384059	Coding_CDS	10	20806779	20807130	20806888	-	351	NFATC4
TFE6651	3.74138	-1.6116	0.671948	-2.3984	0.0164667	0.0471967	Coding_5UTR	10	20808962	20809402	20809184	-	440	NFATC4
TFE6653	16.1414	-1.38522	0.399957	-3.46342	0.000533364	0.00278514	Unannotated	10	20810384	20810745	20810442	+	361	N/A
TFE6654	9.15022	-2.31551	0.5337	-4.33859	1.43398e-05	0.000123518	Unannotated	10	20811216	20811802	20811489	+	586	N/A
TFE6665	12.0246	-2.36128	0.654326	-3.60871	0.000307721	0.00174497	Coding_5UTR	10	20870928	20871505	20871260	-	577	NOP9
TFE6687	245.277	-1.44994	0.204629	-7.08567	1.38372e-12	6.06756e-11	Coding_CDS	10	20926450	20927303	20926959	+	853	TINF2
TFE6688	36.6443	-2.02019	0.322303	-6.26799	3.65743e-10	9.45502e-09	Coding_CDS	10	20928339	20928531	20928478	+	192	TINF2
TFE6689	23.6525	-1.43598	0.400884	-3.58205	0.000340909	0.00190339	Coding_CDS	10	20930510	20930668	20930662	-	158	GMPR2
TFE6691	69.1977	-0.981203	0.333544	-2.94175	0.00326359	0.0126948	Intron	10	20931453	20932384	20931536	-	931	GMPR2
TFE6697	20.3646	-0.738908	0.281868	-2.62147	0.00875517	0.0284185	Coding_5UTR	10	20936118	20936305	20936179	-	187	GMPR2
TFE6698	219.178	-0.986655	0.240738	-4.09845	4.15923e-05	0.0003122	Coding_5UTR	10	20936347	20936766	20936646	+	419	ENSBTAG00000038842
TFE6702	15.2916	-1.40594	0.451473	-3.11412	0.00184493	0.00790537	Coding_5UTR	10	20948156	20948324	20948208	+	168	CHMP4A
TFE6706	32.1341	-2.21894	0.307903	-7.20662	5.73589e-13	2.71775e-11	Coding_upstream	10	20962073	20962279	20962159	+	206	TM9SF1
TFE6707	1.96092	-2.61423	0.986975	-2.64873	0.00807953	0.0266429	Coding_CDS	10	20962771	20962942	20962808	+	171	TM9SF1
TFE6710	11.9509	-2.46354	0.513582	-4.79679	1.6123e-06	1.78366e-05	Coding_CDS	10	20966509	20967029	20966699	+	520	TM9SF1
TFE6722	10.6361	-1.81724	0.736505	-2.46739	0.0136103	0.0405725	Unannotated	10	20976315	20976516	20976431	-	201	N/A
TFE6734	1.19504	-3.08452	1.13836	-2.70963	0.00673593	0.0229589	Coding_CDS	10	20996408	20996437	20996434	-	29	RNF31
TFE6737	5.40146	-1.87973	0.707218	-2.65793	0.00786229	0.0260459	Coding_CDS	10	20999304	20999497	20999405	-	193	RNF31
TFE6746	28.1505	-1.4922	0.363877	-4.10085	4.11641e-05	0.00030947	Coding_CDS	10	21002829	21003052	21002975	-	223	RNF31
TFE6747	58.9202	-1.49121	0.302948	-4.92232	8.5523e-07	1.01242e-05	Coding_upstream	10	21003113	21003852	21003760	-	739	RNF31
TFE6804	2.66024	-2.14063	0.858845	-2.49245	0.0126866	0.038347	Coding_upstream	10	21087330	21087591	21087587	-	261	CARMIL3
TFE6812	7.45413	-1.99848	0.625981	-3.19256	0.00141017	0.00630413	Coding_5UTR	10	21100305	21100757	21100573	-	452	DHRS4
TFE6834	18.0301	-1.56555	0.346479	-4.51847	6.22876e-06	5.94138e-05	Coding_5UTR	10	21392323	21392659	21392398	-	336	THTPA
TFE6838	5.96507	-1.57193	0.657956	-2.3891	0.0168895	0.0481717	Coding_5UTR	10	21408003	21408172	21408080	+	169	ZFHX2
TFE6840	2.79426	-2.24181	0.930332	-2.40969	0.015966	0.0460579	Coding_CDS	10	21412925	21413258	21413227	+	333	ZFHX2
TFE6866	3.64579	-1.75775	0.66291	-2.65157	0.00801175	0.0264642	Coding_upstream	10	21559170	21559710	21559174	+	540	EFS
TFE6868	2.50951	-1.93505	0.811546	-2.3844	0.0171069	0.0486562	Coding_CDS	10	21566262	21566438	21566356	+	176	EFS
TFE6870	10.2423	-1.75325	0.422533	-4.14937	3.33388e-05	0.000256928	Coding_3UTR	10	21568121	21569265	21568808	+	1144	EFS
TFE6871	5.60392	-2.65247	1.00111	-2.64953	0.00806043	0.026594	Unannotated	10	21568559	21568690	21568689	-	131	N/A
TFE6882	103.387	-0.862764	0.202621	-4.25803	2.06237e-05	0.000169519	Coding_CDS	10	21594903	21595365	21594923	-	462	PABPN1
TFE6884	14.9417	-1.69506	0.462079	-3.66833	0.000244136	0.00143301	Coding_3UTR	10	21602058	21604900	21603107	-	2842	BCL2L2
TFE6887	14.9039	-1.22619	0.410514	-2.98695	0.00281772	0.0112453	Coding_5UTR	10	21620342	21620642	21620456	+	300	HOMEZ
TFE6889	5.42798	-2.04362	0.594028	-3.44027	0.000581134	0.00299076	Coding_3UTR	10	21627662	21628409	21627664	+	747	HOMEZ
TFE6891	2.48954	-3.21131	0.836514	-3.83891	0.00012358	0.000799097	Coding_3UTR	10	21628830	21628959	21628832	+	129	HOMEZ
TFE6910	120.942	-0.834788	0.20674	-4.03787	5.39389e-05	0.000390628	Coding_CDS	10	21761924	21762342	21762016	-	418	ENSBTAG00000069741
TFE6922	18.5457	-0.944959	0.358921	-2.63278	0.00846903	0.0276597	Coding_5UTR	10	21789540	21790046	21789712	+	506	ACIN1
TFE6928	38.5086	-0.744983	0.2719	-2.73992	0.0061455	0.0213219	Coding_3UTR	10	21799770	21800621	21800107	+	851	ACIN1
TFE6943	11.1047	-1.63219	0.382219	-4.27031	1.95203e-05	0.000161858	Coding_upstream	10	21862198	21863654	21862289	+	1456	AJUBA
TFE6944	28.8249	-1.43252	0.257508	-5.56299	2.65193e-08	4.49955e-07	Intron	10	21868479	21869393	21868600	+	914	AJUBA
TFE6948	23.8385	-2.26727	0.36797	-6.16157	7.20284e-10	1.74621e-08	Unannotated	10	21886823	21887446	21886891	+	623	N/A
TFE6952	2.2952	-3.12676	1.01847	-3.07005	0.00214023	0.00895589	Coding_CDS	10	21895016	21895157	21895046	+	141	HAUS4
TFE6953	80.0799	-1.68191	0.24668	-6.81819	9.21917e-12	3.38547e-10	Coding_5UTR	10	21915799	21916090	21915947	+	291	PRMT5
TFE6960	12.1692	-1.32371	0.525396	-2.51946	0.0117536	0.0360547	Unannotated	10	21923143	21923587	21923276	-	444	N/A
TFE6974	56.3308	-1.58679	0.443893	-3.57471	0.00035061	0.00194761	Coding_5UTR	10	21946274	21946505	21946425	-	231	REM2
TFE6989	84.6882	-0.956793	0.314558	-3.04171	0.00235241	0.00967944	Coding_upstream	10	21984153	21984501	21984375	-	348	MRPL52
TFE6990	28.972	-1.53896	0.35795	-4.29936	1.71293e-05	0.000144218	Coding_5UTR	10	21990090	21990694	21990515	+	604	SLC7A7
TFE6991	5.43435	-2.36786	0.60548	-3.91072	9.20223e-05	0.000618714	Coding_CDS	10	21996890	21997436	21997175	+	546	SLC7A7
TFE6994	6.36082	-2.74178	0.621266	-4.41321	1.0185e-05	9.13118e-05	Coding_CDS	10	22022491	22022635	22022593	+	144	SLC7A7
TFE6995	4.23409	-2.1357	0.617701	-3.4575	0.000545206	0.00283487	Coding_CDS	10	22023985	22024181	22024153	+	196	SLC7A7
TFE6996	8.59208	-1.80137	0.596051	-3.02218	0.00250961	0.0102137	Coding_CDS	10	22025173	22025782	22025757	+	609	SLC7A7
TFE6997	9.60301	-2.10748	0.526201	-4.0051	6.19923e-05	0.000440761	Intron	10	22025863	22026173	22025930	+	310	SLC7A7
TFE7000	9.8906	-1.8527	0.500316	-3.70306	0.000213015	0.00127727	Coding_CDS	10	22031077	22031291	22031092	-	214	OXA1L
TFE7002	58.249	-1.35698	0.314685	-4.31218	1.61651e-05	0.000137212	Coding_5UTR	10	22042395	22042580	22042491	-	185	OXA1L
TFE7005	31.0133	-2.41786	0.382566	-6.32011	2.61373e-10	6.98272e-09	Coding_5UTR	10	22067391	22067469	22067465	-	78	OXA1L
TFE7009	7.42602	-2.97619	0.518726	-5.73749	9.60889e-09	1.83283e-07	Coding_3UTR	10	22200409	22200673	22200521	-	264	ABHD4
TFE7013	95.1938	-1.59463	0.252014	-6.32756	2.49066e-10	6.6912e-09	Coding_5UTR	10	22212556	22212705	22212637	-	149	ABHD4
TFE7015	274.092	-0.982663	0.277836	-3.53684	0.000404945	0.00220197	Unannotated	10	22229325	22229852	22229562	+	527	N/A
TFE7031	9.71283	-2.42563	0.67725	-3.58158	0.000341525	0.00190614	Coding_5UTR	10	25641328	25641624	25641357	+	296	SALL2
TFE7035	5.04224	-2.68741	0.623511	-4.31012	1.63166e-05	0.000138216	Coding_3UTR	10	25654107	25654690	25654539	+	583	SALL2
TFE7036	27.3186	-1.68299	0.318128	-5.29029	1.22125e-07	1.7763e-06	Coding_5UTR	10	25662148	25662550	25662342	+	402	METTL3
TFE7040	4.81238	-2.0511	0.668111	-3.07	0.00214057	0.00895674	Coding_CDS	10	25675207	25675249	25675213	+	42	METTL3
TFE7042	27.1272	-1.26659	0.419651	-3.01819	0.00254287	0.0103295	Coding_3UTR	10	25677798	25678203	25678127	-	405	TOX4
TFE7045	0.891673	-3.26117	1.12824	-2.8905	0.00384634	0.0145021	Coding_CDS	10	25680198	25680472	25680337	-	274	TOX4
TFE7048	99.7483	-1.08049	0.282718	-3.82178	0.000132492	0.000849151	Coding_5UTR	10	25692908	25693247	25692943	-	339	TOX4
TFE7049	110.352	-0.674367	0.225785	-2.98676	0.00281951	0.011251	Coding_5UTR	10	25693247	25693370	25693303	+	123	RAB2B
TFE7085	111.743	-1.86086	0.258444	-7.20024	6.01062e-13	2.82644e-11	Coding_5UTR	10	25771826	25772043	25771886	+	217	SUPT16H
TFE7100	2.10782	-2.124	0.783021	-2.71257	0.00667643	0.0227998	Coding_CDS	10	25804871	25804999	25804872	+	128	SUPT16H
TFE7102	19.2067	-1.38406	0.296382	-4.66987	3.01388e-06	3.12069e-05	Unannotated	10	25806284	25807165	25806432	-	881	N/A
TFE7106	28.1519	-1.40788	0.304608	-4.62194	3.8017e-06	3.8389e-05	Coding_CDS	10	25835034	25835190	25835188	-	156	RPGRIP1
TFE7107	48.3439	-1.14435	0.250353	-4.57096	4.85499e-06	4.75689e-05	Coding_CDS	10	25836433	25836872	25836751	-	439	RPGRIP1
TFE7111	40.2897	-1.07243	0.251804	-4.25897	2.05375e-05	0.00016901	Intron	10	25845443	25845673	25845597	-	230	RPGRIP1
TFE7112	10.4769	-1.56451	0.424249	-3.6877	0.000226287	0.00134418	Intron	10	25847516	25847783	25847723	-	267	RPGRIP1
TFE7113	180.351	-1.26316	0.190279	-6.63846	3.16987e-11	1.022e-09	Intron	10	25849179	25849481	25849305	-	302	RPGRIP1
TFE7118	30.5197	-0.947823	0.351593	-2.6958	0.00702205	0.023737	Unannotated	10	25880051	25880240	25880079	+	189	N/A
TFE7119	7.85619	-1.06813	0.443156	-2.41028	0.0159403	0.0459989	Coding_upstream	10	25880517	25880714	25880558	+	197	ENSBTAG00000011396
TFE7120	368.626	-1.17035	0.164487	-7.11512	1.11816e-12	4.97303e-11	Coding_upstream	10	25880874	25881093	25880959	+	219	ENSBTAG00000011396
TFE7124	90.9344	-1.49111	0.310374	-4.80423	1.55346e-06	1.72664e-05	Coding_CDS	10	25925184	25925259	25925189	+	75	ENSBTAG00000011396
TFE7161	47.8174	-1.52781	0.409914	-3.72715	0.000193661	0.00117714	Coding_3UTR	10	26257220	26257895	26257811	+	675	BRB
TFE7205	20.4178	-3.18162	0.419961	-7.576	3.56375e-14	2.21109e-12	Coding_CDS	10	26764548	26764644	26764620	-	96	PARP2
TFE7207	1.25213	-3.35734	1.04015	-3.22773	0.00124775	0.00568686	Coding_CDS	10	26765953	26766083	26766030	-	130	PARP2
TFE7211	57.4108	-2.59984	0.292845	-8.87788	6.81484e-19	1.07578e-16	Coding_5UTR	10	26778313	26778453	26778379	-	140	PARP2
TFE7212	10.5108	-1.39955	0.444237	-3.15047	0.00163009	0.00712581	Noncoding_upstream	10	26778400	26779090	26778576	+	690	RNaseP_nuc
TFE7217	14.2611	-1.67988	0.473936	-3.54452	0.000393323	0.00214738	Coding_upstream	10	26794868	26795043	26794940	+	175	TTC5
TFE7221	217.408	-1.9215	0.188695	-10.1831	2.35981e-24	1.03622e-21	Coding_5UTR	10	26805931	26806169	26806027	+	238	TTC5
TFE7223	1.91438	-2.3558	0.858649	-2.74361	0.0060767	0.0211154	Coding_CDS	10	26815251	26815398	26815317	+	147	TTC5
TFE7224	7.74696	-2.50448	0.565116	-4.43181	9.34469e-06	8.4741e-05	Coding_CDS	10	26815559	26815774	26815733	+	215	TTC5
TFE7225	34.766	-2.55333	0.306348	-8.33472	7.76803e-17	8.35117e-15	Coding_3UTR	10	26821855	26822261	26822082	+	406	TTC5
TFE7233	1.28789	-3.01676	0.99616	-3.02839	0.00245859	0.0100408	Coding_5UTR	10	28247344	28247508	28247433	-	164	ENSBTAG00000069544
TFE7235	77.2871	-1.12989	0.207445	-5.44671	5.13113e-08	8.14943e-07	Coding_upstream	10	28278874	28279824	28279796	+	950	LPCAT4
TFE7236	12.3049	-1.50118	0.409235	-3.66826	0.000244209	0.00143331	Intron	10	28282080	28282233	28282114	+	153	LPCAT4
TFE7237	6.75216	-2.08498	0.514405	-4.05318	5.05269e-05	0.000369394	Coding_CDS	10	28282259	28282576	28282535	+	317	LPCAT4
TFE7238	6.78667	-1.08347	0.428847	-2.52648	0.0115211	0.0354777	Coding_CDS	10	28282660	28282807	28282806	+	147	LPCAT4
TFE7239	10.8841	-1.31721	0.530834	-2.4814	0.0130869	0.0393099	Coding_CDS	10	28285577	28285753	28285708	+	176	LPCAT4
TFE7240	85.0878	-1.15962	0.338393	-3.42685	0.000610637	0.00311585	Unannotated	10	28286428	28286666	28286591	-	238	N/A
TFE7244	13.5305	-1.12091	0.329539	-3.40144	0.000670314	0.00337016	Unannotated	10	28303233	28304487	28303690	+	1254	N/A
TFE7249	21.2544	-0.878023	0.326351	-2.69043	0.00713607	0.0240442	Coding_5UTR	10	28325572	28325925	28325696	+	353	SLC12A6
TFE7270	38.2766	-0.873395	0.229357	-3.80802	0.000140083	0.00088994	Unannotated	10	28405995	28406241	28406113	+	246	N/A
TFE7278	43.8792	-0.971511	0.296293	-3.27889	0.00104216	0.00488594	Coding_upstream	10	28490553	28491057	28490771	+	504	EMC7
TFE7286	14.0014	-1.25199	0.376583	-3.32459	0.000885483	0.00425799	Coding_5UTR	10	28535650	28536172	28535812	+	522	AVEN
TFE7287	34.6089	-0.92787	0.33937	-2.73409	0.00625524	0.0216292	Coding_5UTR	10	28558042	28558203	28558105	+	161	AVEN
TFE7288	72.6844	-0.931553	0.273512	-3.4059	0.000659465	0.00332205	Coding_CDS	10	28561228	28561652	28561513	+	424	AVEN
TFE7290	23.3792	-1.2941	0.356904	-3.6259	0.000287955	0.00164832	Coding_CDS	10	28726062	28726395	28726373	+	333	AVEN
TFE7292	21.1234	-1.33064	0.348138	-3.82216	0.00013229	0.000848209	Unannotated	10	28728337	28730051	28728941	-	1714	N/A
TFE7321	7.30202	-2.00907	0.554228	-3.625	0.000288964	0.00165197	Unannotated	10	29188298	29188476	29188361	-	178	N/A
TFE7326	10.4411	-2.11424	0.557689	-3.79108	0.000149991	0.000944129	Unannotated	10	29387283	29387578	29387446	+	295	N/A
TFE7332	6.67682	-1.45494	0.597267	-2.43599	0.0148509	0.0434606	Unannotated	10	29651533	29652129	29651819	-	596	N/A
TFE7334	5.28897	-1.40502	0.506495	-2.77401	0.00553704	0.0195735	Coding_CDS	10	29701758	29701846	29701800	+	88	FMN1
TFE7346	6.41298	-2.13345	0.611203	-3.49058	0.000481979	0.00255512	Unannotated	10	29960041	29960127	29960109	-	86	N/A
TFE7362	26.3261	-1.65542	0.364791	-4.53799	5.67929e-06	5.48098e-05	Coding_CDS	10	30064035	30066470	30066390	-	2435	ARHGAP11A
TFE7366	6.5054	-1.61542	0.486657	-3.31942	0.000902061	0.00432803	Coding_CDS	10	30078714	30078813	30078798	-	99	ARHGAP11A
TFE7367	16.9149	-1.56984	0.282576	-5.55548	2.76854e-08	4.67703e-07	Intron	10	30079474	30079933	30079843	-	459	ARHGAP11A
TFE7368	39.6512	-1.42746	0.296326	-4.81718	1.45598e-06	1.62991e-05	Coding_5UTR	10	30086383	30087305	30086648	-	922	ARHGAP11A
TFE7376	9.26455	-1.6758	0.467217	-3.58677	0.000334798	0.00187552	Coding_5UTR	10	30257204	30257830	30257793	-	626	GJD2
TFE7378	9.35901	-2.33282	0.508691	-4.58592	4.52002e-06	4.46587e-05	Unannotated	10	30359020	30359254	30359051	+	234	N/A
TFE7380	5.10124	-2.2862	0.620244	-3.68597	0.000227831	0.00135194	Unannotated	10	30364831	30364954	30364833	+	123	N/A
TFE7391	3.87453	-2.65347	0.887685	-2.98921	0.00279704	0.0111785	Unannotated	10	30393800	30393893	30393818	+	93	N/A
TFE7403	43.4314	-1.89249	0.339511	-5.57416	2.48721e-08	4.25597e-07	Coding_upstream	10	30439917	30440272	30440192	-	355	AQR
TFE7407	10.1321	-1.60626	0.456373	-3.51962	0.000432159	0.00232843	Unannotated	10	30643378	30643479	30643475	-	101	N/A
TFE7408	8.56589	-2.84977	0.526084	-5.41695	6.06256e-08	9.46719e-07	Unannotated	10	30643556	30643736	30643645	+	180	N/A
TFE7414	73.4262	-0.937729	0.238258	-3.93577	8.29319e-05	0.000566514	Coding_5UTR	10	31026278	31026483	31026323	-	205	DPH6
TFE7416	27.7235	-1.95056	0.436915	-4.4644	8.02951e-06	7.42286e-05	Unannotated	10	31555531	31555809	31555652	+	278	N/A
TFE7420	22.6501	-2.32946	0.417966	-5.57333	2.49914e-08	4.27404e-07	Unannotated	10	31680909	31681517	31681058	-	608	N/A
TFE7426	65.5728	-1.7249	0.267435	-6.44978	1.12011e-10	3.22454e-09	Unannotated	10	31784012	31784207	31784116	-	195	N/A
TFE7442	1.86274	-2.74132	0.9682	-2.83136	0.00463505	0.0168905	Coding_CDS	10	32472873	32473074	32472874	+	201	CDIN1
TFE7467	3.70732	-2.46609	0.828206	-2.97762	0.00290493	0.0115343	Unannotated	10	33644839	33645017	33644955	-	178	N/A
TFE7477	88.2591	-2.07634	0.28585	-7.26373	3.76566e-13	1.86797e-11	Coding_5UTR	10	34021359	34021508	34021372	+	149	ENSBTAG00000068782
TFE7479	4.68701	-2.36045	0.75183	-3.13961	0.00169175	0.0073536	Coding_CDS	10	34060039	34060205	34060176	+	166	FAM98B
TFE7483	18.601	-2.87686	0.372771	-7.71751	1.18621e-14	8.13694e-13	Coding_CDS	10	34092761	34093013	34092840	+	252	FAM98B
TFE7493	19.6123	-1.49707	0.35037	-4.27282	1.93015e-05	0.000160257	Coding_upstream	10	34179001	34179509	34179201	-	508	RASGRP1
TFE7499	18.505	-3.03441	0.458047	-6.62467	3.48031e-11	1.11117e-09	Noncoding_1st-exon	10	34560076	34560294	34560194	-	218	ENSBTAG00000066873
TFE7501	0.818922	-3.5252	1.31672	-2.67726	0.00742269	0.0248382	Unannotated	10	34561522	34561729	34561525	+	207	N/A
TFE7506	10.1547	-2.87984	0.509019	-5.65763	1.5348e-08	2.7893e-07	Unannotated	10	35205839	35206061	35205960	-	222	N/A
TFE7509	16.0696	-1.66094	0.496588	-3.34471	0.000823699	0.00400194	Coding_upstream	10	35209434	35209712	35209555	+	278	THBS1
TFE7533	22.4022	-1.41892	0.319596	-4.43974	9.00683e-06	8.20111e-05	Coding_5UTR	10	35590749	35591032	35590827	+	283	EIF2AK4
TFE7539	4.44091	-2.86782	0.921528	-3.11203	0.00185808	0.00795138	Intron	10	35630057	35630814	35630156	+	757	EIF2AK4
TFE7547	20.0651	-2.25341	0.529518	-4.2556	2.08492e-05	0.000171102	Coding_CDS	10	35649460	35649562	35649484	+	102	EIF2AK4
TFE7548	3.25239	-2.06295	0.864978	-2.38497	0.0170803	0.0485958	Coding_CDS	10	35650939	35650969	35650955	+	30	EIF2AK4
TFE7553	2.5697	-3.64535	1.00137	-3.64037	0.000272244	0.00157253	Coding_CDS	10	35668279	35668369	35668353	+	90	EIF2AK4
TFE7556	2.74695	-3.57866	0.905272	-3.95313	7.71353e-05	0.000531811	Coding_CDS	10	35687746	35687825	35687748	+	79	EIF2AK4
TFE7557	166.679	-1.02857	0.254204	-4.04624	5.20473e-05	0.000378776	Coding_5UTR	10	35691418	35691626	35691473	-	208	SRP14
TFE7561	82.7062	-2.48062	0.278524	-8.90629	5.27676e-19	8.59078e-17	Coding_5UTR	10	35786056	35786434	35786231	+	378	BUB1B
TFE7563	2.03719	-2.9551	0.9833	-3.00529	0.00265331	0.0107001	Coding_CDS	10	35794918	35795063	35794959	+	145	BUB1B
TFE7565	4.75042	-2.33617	0.557031	-4.19397	2.7411e-05	0.000216984	Coding_CDS	10	35811738	35811923	35811783	+	185	BUB1B
TFE7568	1.14843	-2.82723	1.07673	-2.62574	0.00864602	0.028136	Coding_CDS	10	35825412	35825657	35825559	+	245	BUB1B
TFE7573	2.14704	-2.88273	1.08941	-2.64613	0.00814181	0.0268058	Coding_CDS	10	35838323	35838389	35838347	+	66	BUB1B
TFE7574	15.1481	-2.4725	0.406816	-6.07769	1.21928e-09	2.82838e-08	Coding_CDS	10	35840749	35840946	35840776	+	197	BUB1B
TFE7578	4.47716	-2.02803	0.729481	-2.7801	0.00543422	0.0192718	Intron	10	35890821	35891405	35891185	+	584	PAK6
TFE7589	38.5739	-2.23584	0.259696	-8.60944	7.3418e-18	9.40022e-16	Coding_5UTR	10	35939605	35942876	35939915	+	3271	INAFM2
TFE7599	1822.84	-1.89879	0.186012	-10.2079	1.82787e-24	8.19964e-22	Coding_CDS	10	36000287	36000465	36000365	+	178	KNSTRN
TFE7607	44.7174	-0.971849	0.321771	-3.02031	0.00252514	0.0102682	Coding_CDS	10	36022708	36023036	36022880	+	328	IVD
TFE7615	6.72393	-2.02429	0.630988	-3.20813	0.00133599	0.00602694	Coding_5UTR	10	36051366	36051835	36051471	+	469	BAHD1
TFE7620	6.4992	-3.30514	0.945497	-3.49567	0.000472876	0.00251541	Unannotated	10	36070624	36070770	36070734	-	146	N/A
TFE7624	27.1599	-2.32149	0.403651	-5.75124	8.85909e-09	1.69917e-07	Coding_3UTR	10	36073486	36074743	36074370	+	1257	BAHD1
TFE7630	35.337	-1.03871	0.240744	-4.3146	1.59892e-05	0.000135904	Coding_CDS	10	36160662	36160932	36160867	-	270	CCDC32
TFE7641	3.24986	-2.43783	0.661744	-3.68395	0.00022965	0.00136118	Coding_CDS	10	36214214	36214658	36214443	+	444	KNL1
TFE7652	282.074	-1.2155	0.20304	-5.9865	2.14406e-09	4.70079e-08	Coding_5UTR	10	36255144	36255698	36255460	+	554	RAD51
TFE7662	8.38171	-1.52272	0.54892	-2.77403	0.00553672	0.0195735	Coding_CDS	10	36294793	36294821	36294819	-	28	RMDN3
TFE7665	37.6558	-2.45465	0.376563	-6.51856	7.09857e-11	2.13313e-09	Coding_5UTR	10	36306444	36306804	36306657	-	360	RMDN3
TFE7674	63.1799	-1.03944	0.220049	-4.72369	2.31598e-06	2.46434e-05	Coding_upstream	10	36347259	36347509	36347366	-	250	DNAJC17
TFE7675	11.5431	-0.998842	0.411597	-2.42675	0.0152349	0.0443738	Coding_5UTR	10	36347492	36347696	36347547	+	204	ZFYVE19
TFE7690	20.5804	-1.11293	0.373902	-2.97653	0.00291531	0.0115674	Coding_upstream	10	36433533	36434155	36433647	+	622	VPS18
TFE7691	5.0228	-1.41195	0.525345	-2.68767	0.0071953	0.0242124	Coding_CDS	10	36439292	36440163	36439387	+	871	VPS18
TFE7692	16.4795	-1.3876	0.528973	-2.62319	0.00871106	0.0283019	Unannotated	10	36441099	36441439	36441175	-	340	N/A
TFE7694	5.13246	-1.91248	0.755036	-2.53297	0.0113101	0.0349648	Unannotated	10	36441643	36442200	36442043	-	557	N/A
TFE7697	43.8672	-1.48619	0.279991	-5.30799	1.10842e-07	1.62677e-06	Coding_5UTR	10	36485745	36486160	36485826	+	415	CHAC1
TFE7703	22.7642	-1.34899	0.381374	-3.53719	0.000404407	0.00219961	Coding_3UTR	10	36505676	36507257	36506933	-	1581	INO80
TFE7705	3.55864	-2.06726	0.623961	-3.31312	0.000922605	0.00441167	Coding_CDS	10	36510763	36510816	36510814	-	53	INO80
TFE7743	14.6436	-1.65788	0.31677	-5.2337	1.66153e-07	2.3334e-06	Intron	10	36719432	36719933	36719665	-	501	EXD1
TFE7745	395.97	-0.698392	0.212424	-3.28772	0.00101001	0.00475812	Intron	10	36719957	36720340	36720031	+	383	CHP1
TFE7759	21.1094	-2.19612	0.326983	-6.71631	1.86384e-11	6.34713e-10	Coding_CDS	10	36789003	36789527	36789296	-	524	OIP5
TFE7760	1460.21	-1.43384	0.226412	-6.3329	2.40598e-10	6.49448e-09	Coding_5UTR	10	36789525	36789730	36789602	+	205	NUSAP1
TFE7762	2.75889	-4.09242	1.04423	-3.91907	8.88915e-05	0.000600384	Intron	10	36800039	36800117	36800041	+	78	NUSAP1
TFE7775	370.711	-0.943556	0.189049	-4.99105	6.00511e-07	7.37527e-06	Coding_CDS	10	36864134	36864411	36864246	+	277	RTF1
TFE7778	33.6506	-1.04701	0.294934	-3.54998	0.000385263	0.00211114	Coding_CDS	10	36896574	36896678	36896638	+	104	RTF1
TFE7784	61.6076	-0.796667	0.227992	-3.49428	0.000475346	0.0025264	Unannotated	10	36908376	36909435	36908484	-	1059	N/A
TFE7793	10.1079	-1.51951	0.491673	-3.09049	0.00199828	0.00845382	Unannotated	10	36939665	36939750	36939667	+	85	N/A
TFE7794	12.3643	-1.96612	0.389862	-5.04313	4.57972e-07	5.79943e-06	Coding_CDS	10	36942133	36942890	36942872	-	757	RPAP1
TFE7795	40.6898	-1.16978	0.340269	-3.43782	0.000586418	0.00301348	Unannotated	10	36942138	36942852	36942773	+	714	N/A
TFE7797	4.88534	-1.59584	0.577587	-2.76293	0.00572844	0.0201246	Coding_CDS	10	36946666	36946829	36946759	-	163	RPAP1
TFE7801	80.6144	-1.49766	0.305327	-4.90511	9.33757e-07	1.09669e-05	Unannotated	10	36955284	36955554	36955497	-	270	N/A
TFE7832	21.1068	-1.66007	0.378747	-4.38304	1.17034e-05	0.000103204	Coding_upstream	10	37170340	37171328	37170432	+	988	MAPKBP1
TFE7848	2.35663	-3.58973	1.00289	-3.57938	0.000344414	0.00191952	Coding_CDS	10	37217238	37217522	37217294	+	284	MAPKBP1
TFE7851	5.07941	-2.60514	0.898715	-2.89874	0.00374668	0.0141992	Unannotated	10	37220277	37220377	37220352	-	100	N/A
TFE7852	21.7517	-2.10062	0.354306	-5.92883	3.05109e-09	6.4447e-08	Coding_upstream	10	37220823	37222255	37221753	+	1432	JMJD7
TFE7870	41.2449	-0.930649	0.247361	-3.76231	0.000168351	0.00104285	Coding_5UTR	10	37379191	37379621	37379508	-	430	EHD4
TFE7884	5.38912	-1.52351	0.63055	-2.41615	0.0156855	0.0454064	Intron	10	37501276	37501863	37501840	-	587	PLA2G4D
TFE7898	3.37782	-2.79012	0.992941	-2.80996	0.0049548	0.0178471	Coding_5UTR	10	37547593	37547996	37547743	-	403	PLA2G4F
TFE7899	5.73932	-2.06521	0.739652	-2.79214	0.00523607	0.018695	Unannotated	10	37550069	37550669	37550158	+	600	N/A
TFE7901	2.05954	-2.83853	0.851499	-3.33356	0.000857414	0.00414283	Unannotated	10	37551791	37551934	37551860	+	143	N/A
TFE7918	41.1528	-1.44741	0.313093	-4.62295	3.78325e-06	3.8215e-05	Coding_5UTR	10	37596695	37597022	37596890	-	327	VPS39
TFE7919	11.9733	-2.25312	0.381855	-5.90045	3.62501e-09	7.54704e-08	Coding_3UTR	10	37598729	37599066	37598834	-	337	TMEM87A
TFE7920	77.8834	-2.27353	0.340107	-6.68477	2.31293e-11	7.70707e-10	Coding_3UTR	10	37599226	37599359	37599346	-	133	TMEM87A
TFE7922	1.11882	-3.07035	1.06867	-2.87306	0.00406515	0.0151765	Coding_CDS	10	37604080	37604131	37604104	-	51	TMEM87A
TFE7923	8.89018	-1.09536	0.375871	-2.9142	0.00356601	0.0136314	Intron	10	37614189	37614475	37614402	-	286	TMEM87A
TFE7927	14.1602	-1.68937	0.322454	-5.23909	1.61371e-07	2.27289e-06	Intron	10	37625806	37626214	37626120	-	408	TMEM87A
TFE7928	80.0205	-1.68571	0.261125	-6.45556	1.07817e-10	3.11098e-09	Intron	10	37627386	37627880	37627632	-	494	TMEM87A
TFE7931	166.595	-1.09841	0.261824	-4.19523	2.72591e-05	0.000215974	Coding_upstream	10	37637260	37637538	37637439	-	278	TMEM87A
TFE7953	26.9845	-2.34324	0.376915	-6.21691	5.07041e-10	1.26964e-08	Unannotated	10	37767948	37771213	37769769	-	3265	N/A
TFE7966	9.31201	-1.34571	0.436043	-3.08618	0.00202743	0.00855973	Coding_CDS	10	37793109	37793918	37793659	-	809	ZNF106
TFE7968	19.9996	-1.48585	0.352567	-4.21438	2.50464e-05	0.000200816	Coding_CDS	10	37794410	37795258	37795147	-	848	ZNF106
TFE7969	10.2214	-1.3455	0.553395	-2.43136	0.0150425	0.0438995	Coding_CDS	10	37798531	37798868	37798727	-	337	ZNF106
TFE7970	13.6615	-1.74373	0.517647	-3.36857	0.000755596	0.00372211	Intron	10	37799022	37799203	37799100	-	181	ZNF106
TFE7971	38.0414	-1.42226	0.351107	-4.05079	5.10451e-05	0.000372832	Coding_5UTR	10	37821633	37821849	37821793	-	216	ZNF106
TFE7972	84.5268	-0.656908	0.17734	-3.70422	0.000212038	0.0012719	Coding_upstream	10	37825848	37826099	37825948	+	251	SNAP23
TFE7978	30.8407	-1.16453	0.328252	-3.54768	0.000388641	0.00212573	Coding_3UTR	10	37866547	37866652	37866562	+	105	SNAP23
TFE7979	15.3007	-1.57427	0.298888	-5.26708	1.38608e-07	1.98684e-06	Coding_CDS	10	37873482	37873711	37873530	-	229	LRRC57
TFE7980	143.357	-1.42359	0.222206	-6.40663	1.48769e-10	4.17103e-09	Coding_CDS	10	37874410	37875148	37875077	-	738	LRRC57
TFE8045	1.79821	-2.13299	0.786351	-2.71251	0.00667749	0.0228022	Coding_CDS	10	38088138	38088254	38088248	-	116	TTBK2
TFE8080	6.54874	-1.91962	0.597582	-3.21231	0.00131672	0.00595345	Coding_5UTR	10	38333565	38333823	38333710	-	258	UBR1
TFE8099	1.19889	-3.41895	1.10498	-3.09411	0.00197402	0.00836766	Intron	10	38417256	38417445	38417441	-	189	EPB42
TFE8103	9.29982	-1.33909	0.42204	-3.17291	0.0015092	0.00667151	Coding_5UTR	10	38842913	38843018	38842948	+	105	ENSBTAG00000069996
TFE8110	64.614	-2.69269	0.244087	-11.0317	2.68825e-28	2.04419e-25	Unannotated	10	41190440	41190629	41190608	+	189	N/A
TFE8113	5.36237	-2.17794	0.552231	-3.9439	8.0167e-05	0.000550036	Unannotated	10	41198461	41198722	41198546	+	261	N/A
TFE8117	27.3388	-1.20019	0.384153	-3.12426	0.00178252	0.00767592	Coding_5UTR	10	41590867	41591059	41590903	+	192	ENSBTAG00000063477
TFE8129	62.0759	-2.57234	0.207508	-12.3964	2.73424e-35	4.05931e-32	Coding_5UTR	10	42644256	42644585	42644359	+	329	LRR1
TFE8137	5.98728	-2.42865	0.62432	-3.89008	0.00010021	0.00066722	Coding_CDS	10	42679693	42679827	42679807	-	134	POLE2
TFE8147	67.5388	-1.98331	0.204837	-9.68242	3.5814e-22	1.08934e-19	Coding_CDS	10	42705548	42705704	42705574	-	156	POLE2
TFE8148	101.829	-1.66549	0.243965	-6.82678	8.68405e-12	3.21125e-10	Coding_5UTR	10	42707489	42707873	42707691	+	384	KLHDC1
TFE8157	154.119	-1.98819	0.210883	-9.4279	4.18381e-21	1.02708e-18	Coding_5UTR	10	42749162	42749784	42749347	+	622	KLHDC2
TFE8158	7.60673	-2.01811	0.524401	-3.84841	0.000118889	0.0007735	Coding_CDS	10	42752252	42752320	42752310	+	68	KLHDC2
TFE8160	1.07195	-2.99418	1.13681	-2.63384	0.00844241	0.0275852	Coding_CDS	10	42761431	42761512	42761501	+	81	KLHDC2
TFE8161	35.2342	-2.59691	0.340813	-7.61976	2.54148e-14	1.63036e-12	Coding_CDS	10	42761585	42761644	42761632	+	59	KLHDC2
TFE8170	7.59484	-1.79052	0.529265	-3.38302	0.000716933	0.00356261	Coding_CDS	10	42777220	42777494	42777491	-	274	NEMF
TFE8171	13.8367	-1.04864	0.409485	-2.56088	0.0104408	0.0327578	Coding_CDS	10	42784773	42784836	42784834	-	63	NEMF
TFE8174	1.35562	-2.57605	1.07503	-2.39626	0.0165634	0.0474195	Coding_CDS	10	42796602	42796679	42796678	-	77	NEMF
TFE8180	23.8419	-1.49301	0.36541	-4.08586	4.39142e-05	0.000327355	Coding_CDS	10	42804063	42804212	42804209	-	149	NEMF
TFE8181	1.13092	-3.68932	1.06024	-3.47971	0.000501964	0.0026452	Intron	10	42804371	42804476	42804443	-	105	NEMF
TFE8183	75.2207	-2.19484	0.298041	-7.36423	1.78172e-13	9.439e-12	Coding_5UTR	10	42819355	42819555	42819452	-	200	NEMF
TFE8190	65.3585	-1.27569	0.274239	-4.65175	3.29138e-06	3.37273e-05	Coding_5UTR	10	42857983	42858282	42858143	+	299	ARF6
TFE8191	52.3827	-1.48033	0.291709	-5.07467	3.88167e-07	4.99768e-06	Coding_CDS	10	42858795	42859843	42859197	+	1048	ARF6
TFE8193	9.24691	-2.36731	0.620726	-3.81377	0.000136862	0.000873482	Coding_3UTR	10	42861698	42862136	42861711	+	438	ARF6
TFE8194	2.36557	-3.2547	0.992185	-3.28033	0.00103685	0.0048649	Coding_5UTR	10	43015943	43016260	43016094	-	317	ENSBTAG00000065293
TFE8211	11.2047	-2.05572	0.415428	-4.94844	7.48103e-07	8.98271e-06	Coding_upstream	10	43157495	43158321	43158234	-	826	SOS2
TFE8214	5.47915	-1.23921	0.493377	-2.5117	0.0120152	0.0367002	Coding_5UTR	10	43226593	43226797	43226679	+	204	DMAC2L
TFE8216	26.1652	-1.63523	0.277949	-5.8832	4.02399e-09	8.30559e-08	Intron	10	43240741	43241125	43241083	-	384	CDKL1
TFE8217	35.5713	-1.03756	0.26855	-3.86356	0.000111746	0.000733996	Intron	10	43242228	43242390	43242278	-	162	CDKL1
TFE8219	12.4136	-1.03291	0.349262	-2.95741	0.00310236	0.0121724	Intron	10	43255780	43256221	43256146	-	441	CDKL1
TFE8222	2.57478	-3.32093	1.03548	-3.20714	0.00134063	0.00604526	Coding_upstream	10	43260322	43260455	43260403	-	133	CDKL1
TFE8231	5.4245	-1.18422	0.412179	-2.87307	0.00406506	0.0151765	Intron	10	43336704	43336882	43336808	-	178	MAP4K5
TFE8237	0.895235	-2.95683	1.24104	-2.38255	0.0171933	0.0488527	Coding_CDS	10	43374756	43374864	43374815	-	108	MAP4K5
TFE8244	38.8789	-2.02007	0.28898	-6.99033	2.74239e-12	1.1317e-10	Coding_5UTR	10	43437679	43438458	43437894	-	779	MAP4K5
TFE8245	4.26216	-1.86763	0.670242	-2.7865	0.00532803	0.0189539	Unannotated	10	43438417	43438568	43438420	+	151	N/A
TFE8259	0.936243	-3.01554	1.15511	-2.61061	0.00903814	0.0291428	Coding_CDS	10	43598209	43598286	43598284	-	77	NIN
TFE8281	3.8408	-1.5636	0.623931	-2.50604	0.0122091	0.0371793	Intron	10	43699307	43699646	43699463	-	339	NIN
TFE8282	12.2039	-1.63532	0.384018	-4.25844	2.05863e-05	0.000169278	Coding_5UTR	10	43699851	43700422	43700020	-	571	NIN
TFE8318	7.3833	-1.05484	0.413119	-2.55335	0.0106691	0.0333196	Intron	10	44476898	44477142	44477059	+	244	FRMD6
TFE8331	26.9973	-1.36201	0.304497	-4.47298	7.71371e-06	7.1756e-05	Coding_upstream	10	44629988	44630499	44630106	+	511	GNG2
TFE8334	1.17029	-3.28256	1.1437	-2.87014	0.00410293	0.0152856	Intron	10	44737681	44737760	44737685	+	79	GNG2
TFE8336	2.8458	-1.93855	0.812334	-2.3864	0.0170143	0.0484478	Coding_5UTR	10	44806192	44806390	44806219	+	198	RTRAF
TFE8338	681.506	-1.30792	0.20187	-6.47899	9.23367e-11	2.70055e-09	Coding_upstream	10	44831718	44832019	44831859	+	301	RTRAF
TFE8339	37.1818	-2.27666	0.272674	-8.3494	6.86132e-17	7.44054e-15	Coding_CDS	10	44846143	44846219	44846144	+	76	RTRAF
TFE8345	35.4746	-1.26292	0.31857	-3.96436	7.35945e-05	0.000511071	Intron	10	44915247	44915604	44915349	-	357	NID2
TFE8348	49.7354	-1.16821	0.360217	-3.24307	0.00118247	0.00543786	Coding_upstream	10	44938867	44939276	44939156	-	409	NID2
TFE8354	8.30471	-2.14023	0.599304	-3.5712	0.000355355	0.00196976	Coding_CDS	10	45269426	45269599	45269558	+	173	PIF1
TFE8361	2.93076	-2.23579	0.795251	-2.81143	0.00493215	0.0177858	Coding_CDS	10	45275419	45275507	45275504	+	88	PIF1
TFE8364	11.4257	-2.88204	0.480414	-5.99909	1.98432e-09	4.38448e-08	Coding_3UTR	10	45277177	45277330	45277253	+	153	PIF1
TFE8367	9.571	-1.85346	0.521876	-3.55154	0.000382984	0.00210031	Coding_upstream	10	45312964	45313144	45313051	+	180	RBPMS2
TFE8369	86.6904	-1.30494	0.393404	-3.31704	0.000909752	0.0043599	Unannotated	10	45338316	45339039	45338942	-	723	N/A
TFE8370	57.7791	-1.4059	0.256284	-5.48573	4.1177e-08	6.6933e-07	Unannotated	10	45338346	45339371	45338894	+	1025	N/A
TFE8373	59.8094	-1.72957	0.285091	-6.06675	1.30525e-09	3.00768e-08	Coding_5UTR	10	45366484	45366743	45366560	+	259	OAZ2
TFE8375	38.5732	-3.06633	0.376879	-8.13612	4.08163e-16	3.80997e-14	Coding_3UTR	10	45379009	45379365	45379085	+	356	OAZ2
TFE8384	6.30264	-2.26473	0.686349	-3.29968	0.000967952	0.00459053	Coding_CDS	10	45389134	45390292	45389259	-	1158	ZNF609
TFE8387	19.3561	-0.735071	0.282997	-2.59746	0.00939171	0.0300701	Coding_upstream	10	45582366	45582481	45582459	-	115	ZNF609
TFE8392	216.891	-2.10128	0.223097	-9.41868	4.56786e-21	1.1126e-18	Coding_upstream	10	45639520	45639865	45639647	-	345	TRIP4
TFE8395	64.3868	-0.774702	0.197712	-3.91833	8.91654e-05	0.000602038	Coding_5UTR	10	45661259	45661557	45661340	+	298	CSNK1G1
TFE8401	11.7399	-1.05453	0.403408	-2.61406	0.00894723	0.0289035	Coding_CDS	10	45780640	45780780	45780734	+	140	CSNK1G1
TFE8403	5.57543	-2.08887	0.557645	-3.74588	0.000179763	0.00110476	Coding_3UTR	10	45811478	45811921	45811480	+	443	CSNK1G1
TFE8406	3.81067	-1.99564	0.603456	-3.30702	0.000942932	0.00449096	Intron	10	45815250	45815765	45815569	+	515	CSNK1G1
TFE8407	8.53655	-1.83008	0.485304	-3.771	0.000162595	0.0010119	Unannotated	10	45816295	45816474	45816398	+	179	N/A
TFE8412	24.4071	-1.46522	0.391015	-3.74722	0.000178805	0.00109974	Coding_5UTR	10	45830490	45830683	45830553	-	193	SNX22
TFE8423	16.6064	-1.12898	0.382012	-2.95534	0.00312326	0.0122406	Coding_5UTR	10	45876711	45877018	45876882	-	307	SNX1
TFE8435	16.3091	-1.92859	0.415148	-4.64555	3.39169e-06	3.46527e-05	Coding_upstream	10	46184943	46185212	46185054	+	269	HERC1
TFE8444	9.84632	-2.40272	0.580615	-4.13823	3.49996e-05	0.000268065	Unannotated	10	46262378	46262485	46262483	-	107	N/A
TFE8506	36.6527	-1.06438	0.311858	-3.41303	0.000642448	0.00325103	Unannotated	10	46511629	46514609	46511724	+	2980	N/A
TFE8511	4.64191	-1.90042	0.703129	-2.70281	0.00687562	0.0233496	Noncoding_1st-exon	10	46570896	46571224	46571174	-	328	ENSBTAG00000057172
TFE8512	12.5356	-1.29802	0.459571	-2.82442	0.0047366	0.0171833	Noncoding_1st-exon	10	46582593	46583229	46582846	-	636	ENSBTAG00000057172
TFE8517	3.97112	-1.40513	0.570679	-2.46221	0.0138083	0.041047	Unannotated	10	46728298	46728388	46728388	-	90	N/A
TFE8522	11.6915	-1.09016	0.414282	-2.63145	0.00850206	0.0277472	Coding_5UTR	10	46771279	46771565	46771359	-	286	APH1B
TFE8524	3.05106	-1.82915	0.529711	-3.4531	0.000554174	0.00287383	Coding_3UTR	10	46781112	46781238	46781191	-	126	RAB8B
TFE8533	57.4084	-0.811351	0.255013	-3.1816	0.00146461	0.00650645	Coding_5UTR	10	46850438	46850702	46850532	-	264	RAB8B
TFE8534	15.1157	-1.08203	0.304686	-3.5513	0.000383336	0.00210206	Coding_5UTR	10	46886433	46886613	46886541	-	180	ENSBTAG00000068057
TFE8535	68.0302	-0.824984	0.342754	-2.40693	0.0160873	0.0463373	Coding_CDS	10	46889025	46889275	46889172	+	250	ENSBTAG00000012898
TFE8547	27.8723	-1.42588	0.497523	-2.86595	0.00415762	0.015457	Coding_CDS	10	47015883	47016256	47016107	-	373	TPM1
TFE8550	18.5878	-1.12422	0.405805	-2.77034	0.00559986	0.0197449	Noncoding_1st-exon	10	47073393	47073745	47073609	+	352	ENSBTAG00000063244
TFE8553	1.65844	-3.19347	1.12644	-2.835	0.0045825	0.0167279	Coding_CDS	10	47256085	47256211	47256107	-	126	TLN2
TFE8558	22.4778	-1.23956	0.410948	-3.01634	0.00255847	0.01038	Unannotated	10	47336634	47336772	47336670	+	138	N/A
TFE8559	12.4989	-2.4022	0.519451	-4.62449	3.75522e-06	3.7938e-05	Unannotated	10	47337207	47337323	47337223	+	116	N/A
TFE8565	4.48529	-2.22453	0.654953	-3.39647	0.000682601	0.00342449	Unannotated	10	47360830	47360983	47360892	+	153	N/A
TFE8568	2.97041	-3.00867	0.976711	-3.08041	0.00206717	0.0086951	Coding_CDS	10	47377401	47377504	47377478	-	103	TLN2
TFE8571	3.79764	-2.10115	0.720724	-2.91533	0.0035531	0.0135929	Unannotated	10	47384972	47385086	47384980	+	114	N/A
TFE8572	8.44483	-1.80172	0.53632	-3.35941	0.000781078	0.00382377	Unannotated	10	47387151	47387227	47387152	+	76	N/A
TFE8576	28.952	-1.52251	0.449705	-3.38557	0.000710316	0.0035365	Unannotated	10	47396786	47396908	47396804	+	122	N/A
TFE8578	4.15067	-3.14756	0.910023	-3.45877	0.000542653	0.0028256	Unannotated	10	47402901	47403085	47403055	+	184	N/A
TFE8580	9.57649	-1.41739	0.535552	-2.64659	0.00813072	0.0267777	Unannotated	10	47406956	47407050	47406968	+	94	N/A
TFE8581	5.46608	-1.86997	0.624522	-2.99424	0.00275132	0.0110304	Coding_CDS	10	47407955	47408099	47408099	-	144	TLN2
TFE8585	2.73154	-2.53636	1.00427	-2.52557	0.0115511	0.0355578	Intron	10	47420329	47420482	47420451	-	153	TLN2
TFE8591	174.624	-1.76574	0.249669	-7.07232	1.5236e-12	6.5791e-11	Intron	10	47707735	47707889	47707823	-	154	TLN2
TFE8592	6.57221	-2.85861	0.627955	-4.55225	5.30754e-06	5.1615e-05	Unannotated	10	47708096	47708540	47708197	+	444	N/A
TFE8594	28.7756	-1.9372	0.562377	-3.44467	0.00057176	0.00294957	Unannotated	10	47883754	47883978	47883805	+	224	N/A
TFE8598	11.1201	-1.87949	0.505493	-3.71813	0.000200702	0.00121418	Coding_5UTR	10	48034883	48035166	48035020	+	283	VPS13C
TFE8599	4.10465	-1.86511	0.530561	-3.51536	0.000439163	0.00236126	Unannotated	10	48035167	48035282	48035248	-	115	N/A
TFE8636	3.50613	-2.34431	0.865139	-2.70974	0.00673352	0.0229558	Coding_CDS	10	48199496	48199675	48199659	+	179	VPS13C
TFE8647	4.73648	-1.48782	0.601927	-2.47177	0.0134448	0.040168	Noncoding_1st-exon	10	48638164	48638344	48638263	+	180	ENSBTAG00000064635
TFE8649	6.46277	-1.97037	0.517584	-3.80685	0.000140748	0.000893523	Unannotated	10	48890689	48892070	48891750	+	1381	N/A
TFE8653	1.89724	-2.82296	1.05751	-2.66944	0.00759769	0.0253259	Unannotated	10	48901784	48901862	48901860	-	78	N/A
TFE8654	4.062	-2.47694	0.552278	-4.48495	7.29306e-06	6.82394e-05	Unannotated	10	48901934	48902473	48902074	+	539	N/A
TFE8655	46.029	-1.62623	0.243075	-6.69025	2.22788e-11	7.46466e-10	Unannotated	10	48947006	48947281	48947148	+	275	N/A
TFE8656	6.38356	-1.61012	0.506494	-3.17896	0.00147803	0.00655451	Unannotated	10	48947680	48948172	48947920	+	492	N/A
TFE8669	0.80704	-2.96127	1.14667	-2.58249	0.00980893	0.0311666	Coding_CDS	10	49673066	49673208	49673069	+	142	RORA
TFE8677	79.7078	-2.01344	0.278103	-7.23991	4.48971e-13	2.18201e-11	Coding_5UTR	10	49707760	49707890	49707809	+	130	ICE2
TFE8692	1.44748	-2.87715	1.07452	-2.67763	0.00741462	0.0248165	Intron	10	49832782	49832924	49832817	+	142	ANXA2
TFE8696	15.776	-1.35986	0.329837	-4.12281	3.74277e-05	0.000284121	Coding_5UTR	10	49857589	49857899	49857786	+	310	ENSBTAG00000065107
TFE8708	185.929	-0.964187	0.203667	-4.73414	2.19987e-06	2.35002e-05	Intron	10	50583033	50583292	50583155	+	259	BNIP2
TFE8709	32.0836	-1.47155	0.312316	-4.71174	2.4561e-06	2.59925e-05	Coding_CDS	10	50634337	50635420	50634896	-	1083	GCNT3
TFE8712	9.94003	-1.72206	0.442582	-3.89093	9.9861e-05	0.000665178	Coding_5UTR	10	50770352	50770444	50770443	-	92	GCNT3
TFE8713	53.4045	-1.04451	0.265765	-3.93019	8.48791e-05	0.000577663	Intron	10	50776196	50776453	50776287	-	257	GCNT3
TFE8721	70.2234	-0.787904	0.23894	-3.2975	0.0009755	0.00462031	Coding_5UTR	10	50891157	50892184	50891845	-	1027	FAM81A
TFE8724	7.36672	-1.20657	0.47147	-2.55916	0.0104924	0.0328881	Coding_upstream	10	50957045	50957363	50957249	+	318	MYO1E
TFE8725	96.9091	-1.31988	0.294679	-4.47904	7.49807e-06	7.00112e-05	Coding_upstream	10	50957632	50958104	50957729	+	472	MYO1E
TFE8726	1.02164	-2.7782	1.12387	-2.47198	0.0134366	0.0401468	Unannotated	10	50958393	50958497	50958495	-	104	N/A
TFE8738	2.32365	-2.1384	0.848207	-2.52108	0.0116996	0.0359169	Unannotated	10	51141539	51141615	51141615	-	76	N/A
TFE8743	2.68263	-1.61853	0.680339	-2.37901	0.0173592	0.0492254	Coding_CDS	10	51153890	51154022	51153914	+	132	MYO1E
TFE8747	43.4323	-2.02749	0.315438	-6.42754	1.29685e-10	3.6773e-09	Coding_3UTR	10	51184680	51184808	51184781	-	128	CCNB2
TFE8748	529.31	-1.72684	0.194559	-8.87569	6.95011e-19	1.08886e-16	Coding_5UTR	10	51209166	51209429	51209312	-	263	CCNB2
TFE8750	25.8829	-0.854304	0.316068	-2.70291	0.00687358	0.023344	Unannotated	10	51226501	51226698	51226546	+	197	N/A
TFE8751	92.1593	-0.799676	0.322157	-2.48225	0.0130554	0.039241	Unannotated	10	51238093	51238307	51238138	+	214	N/A
TFE8753	88.0397	-0.922535	0.309677	-2.97902	0.00289169	0.0114949	Unannotated	10	51243091	51243346	51243142	+	255	N/A
TFE8755	9.78278	-2.03334	0.420276	-4.83809	1.3109e-06	1.48429e-05	Coding_CDS	10	51247180	51247487	51247400	-	307	RNF111
TFE8756	126.415	-1.08529	0.273216	-3.97228	7.1187e-05	0.000496412	Unannotated	10	51247230	51247381	51247303	+	151	N/A
TFE8759	56.2763	-1.13127	0.261752	-4.32192	1.54679e-05	0.000131941	Intron	10	51318299	51318609	51318528	-	310	RNF111
TFE8760	193.182	-1.21123	0.236766	-5.11571	3.1256e-07	4.11165e-06	Coding_upstream	10	51318635	51319160	51318993	-	525	RNF111
TFE8778	94.6907	-0.816245	0.20982	-3.89022	0.000100154	0.000666918	Coding_upstream	10	51535549	51536073	51535692	+	524	ADAM10
TFE8783	27.0293	-1.13289	0.317263	-3.57081	0.000355881	0.00197215	Coding_CDS	10	51659851	51659997	51659963	+	146	ADAM10
TFE8787	38.8792	-1.15256	0.260681	-4.42134	9.80925e-06	8.84265e-05	Unannotated	10	51691370	51691874	51691457	+	504	N/A
TFE8792	3.65724	-3.54593	0.900102	-3.93948	8.16591e-05	0.000558676	Unannotated	10	51980694	51980969	51980846	+	275	N/A
TFE8803	8.78119	-2.28884	0.801215	-2.85672	0.00428046	0.0158174	Unannotated	10	52339439	52339862	52339861	-	423	N/A
TFE8813	24.0456	-0.972681	0.32901	-2.95639	0.00311265	0.0122031	Coding_upstream	10	52590353	52590766	52590595	-	413	POLR2M
TFE8826	33.6561	-2.60264	0.358864	-7.25242	4.09381e-13	2.0068e-11	Coding_3UTR	10	52766658	52768922	52768552	-	2264	CGNL1
TFE8828	9.61719	-1.36639	0.552613	-2.47261	0.0134132	0.0400865	Unannotated	10	52769172	52769534	52769225	+	362	N/A
TFE8829	1.24013	-3.10954	1.05778	-2.93967	0.00328564	0.0127702	Coding_CDS	10	52770717	52770881	52770770	-	164	CGNL1
TFE8831	1.15917	-3.46693	1.17449	-2.95187	0.00315857	0.0123526	Coding_CDS	10	52786652	52786814	52786703	-	162	CGNL1
TFE8836	2.1162	-4.69427	0.900745	-5.21155	1.87272e-07	2.59262e-06	Intron	10	52850709	52850806	52850785	-	97	CGNL1
TFE8838	6.47669	-1.54238	0.639688	-2.41115	0.0159022	0.045911	Unannotated	10	52853441	52853610	52853442	+	169	N/A
TFE8839	2.46645	-3.23143	0.944172	-3.42251	0.000620467	0.00315851	Coding_CDS	10	52861868	52861917	52861888	-	49	CGNL1
TFE8842	11.129	-2.0942	0.475927	-4.40026	1.08122e-05	9.64221e-05	Coding_CDS	10	52874598	52875633	52875143	-	1035	CGNL1
TFE8843	24.4731	-1.38771	0.55051	-2.52078	0.0117095	0.0359425	Unannotated	10	52874702	52875920	52875085	+	1218	N/A
TFE8844	86.6077	-2.1075	0.287888	-7.32054	2.46966e-13	1.27372e-11	Coding_5UTR	10	52936687	52936913	52936811	-	226	CGNL1
TFE8845	7.40003	-1.91756	0.497687	-3.85294	0.000116709	0.000761617	Coding_upstream	10	52937185	52937549	52937401	-	364	CGNL1
TFE8847	1.77955	-3.21742	1.02397	-3.14211	0.00167735	0.00729965	Unannotated	10	53025221	53025297	53025222	+	76	N/A
TFE8856	29.4159	-1.69204	0.287684	-5.88159	4.06334e-09	8.37295e-08	Coding_5UTR	10	53083660	53083909	53083822	-	249	TCF12
TFE8863	57.9846	-0.895761	0.248032	-3.61148	0.000304457	0.00172897	Unannotated	10	53648431	53648689	53648502	+	258	N/A
TFE8868	7.14882	-0.908106	0.374415	-2.4254	0.0152915	0.0444971	Coding_CDS	10	53715921	53716091	53715968	+	170	ZNF280D
TFE8872	1.42228	-2.41867	0.973026	-2.48571	0.0129291	0.0389367	Intron	10	53735367	53735532	53735458	+	165	ZNF280D
TFE8878	25.3175	-1.73275	0.310346	-5.58327	2.36033e-08	4.06339e-07	Intron	10	53852897	53853350	53853034	+	453	MNS1
TFE8879	17.4704	-1.59866	0.389238	-4.10714	4.00583e-05	0.000301885	Coding_upstream	10	53893284	53893492	53893356	+	208	MNS1
TFE8888	23.5378	-2.09257	0.390363	-5.36057	8.29596e-08	1.25458e-06	Coding_upstream	10	54098782	54099190	54099028	-	408	TEX9
TFE8891	23.4353	-1.5809	0.317732	-4.97559	6.50506e-07	7.93304e-06	Intron	10	54166679	54167087	54166917	-	408	TEX9
TFE8892	10.4707	-1.71379	0.465712	-3.67994	0.000233287	0.00137893	Unannotated	10	54222134	54222325	54222143	+	191	N/A
TFE8895	3.77789	-1.68931	0.647154	-2.61036	0.00904458	0.0291621	Coding_upstream	10	54224343	54224566	54224356	+	223	RFX7
TFE8904	3.60057	-1.64453	0.663167	-2.47981	0.0131452	0.0394501	Coding_CDS	10	54360160	54360435	54360261	+	275	RFX7
TFE8905	17.317	-1.64311	0.443267	-3.70683	0.00020987	0.00126169	Unannotated	10	54360838	54362179	54361197	-	1341	N/A
TFE8907	11.9058	-1.01988	0.39503	-2.58179	0.009829	0.0312083	Coding_upstream	10	54426142	54426380	54426277	+	238	NEDD4
TFE8919	8.80108	-1.00801	0.40661	-2.47906	0.0131728	0.0395216	Noncoding_1st-exon	10	54578639	54578943	54578766	+	304	ENSBTAG00000058638
TFE8938	9.8489	-1.62123	0.477186	-3.39749	0.000680077	0.00341374	Coding_5UTR	10	54809871	54810720	54810650	+	849	PYGO1
TFE8940	7.93018	-2.34956	0.555234	-4.23165	2.31984e-05	0.000187981	Coding_CDS	10	54830535	54830766	54830544	+	231	PYGO1
TFE8960	9.05362	-1.18873	0.473454	-2.51077	0.0120468	0.0367803	Coding_upstream	10	54998805	54998996	54998925	-	191	PIGB
TFE8962	13.8514	-2.28489	0.380368	-6.00706	1.88921e-09	4.19379e-08	Intron	10	55031604	55031747	55031683	+	143	RAB27A
TFE8966	122.909	-1.42924	0.309884	-4.61218	3.98475e-06	3.99718e-05	Coding_CDS	10	55099678	55099917	55099786	+	239	RSL24D1
TFE8974	8.9016	-1.41239	0.421545	-3.3505	0.00080666	0.00393295	Unannotated	10	55293073	55293342	55293118	+	269	N/A
TFE8999	23.8317	-1.08724	0.333961	-3.2556	0.00113153	0.00523915	Intron	10	56208724	56209005	56208971	-	281	UNC13C
TFE9008	6.05341	-1.72391	0.672558	-2.56321	0.0103708	0.0325889	Unannotated	10	56491886	56492098	56491972	-	212	N/A
TFE9032	56.2756	-1.26861	0.261929	-4.84333	1.27679e-06	1.45146e-05	Coding_5UTR	10	57722164	57723558	57723558	+	1394	ATOSA
TFE9045	126.833	-0.611693	0.249373	-2.45292	0.0141701	0.0418511	Coding_upstream	10	57818904	57819105	57819082	+	201	ARPP19
TFE9048	8.00673	-1.94398	0.48097	-4.04178	5.30461e-05	0.000385281	Unannotated	10	57833394	57835356	57834750	+	1962	N/A
TFE9057	1.63746	-2.83743	1.06888	-2.6546	0.00794033	0.0262659	Unannotated	10	57979039	57979132	57979131	-	93	N/A
TFE9079	45.1408	-1.97544	0.296717	-6.65766	2.7822e-11	9.1114e-10	Coding_5UTR	10	58061430	58061704	58061571	+	274	MYO5C
TFE9080	2.88736	-2.92618	0.774562	-3.77785	0.000158188	0.000987749	Coding_CDS	10	58081959	58082125	58082066	+	166	MYO5C
TFE9104	51.0501	-1.42064	0.234239	-6.06494	1.31999e-09	3.03603e-08	Coding_upstream	10	58191931	58192313	58192078	+	382	GNB5
TFE9111	250.355	-2.75592	0.21642	-12.7341	3.8218e-37	6.44067e-34	Coding_CDS	10	58232781	58233427	58232981	+	646	ENSBTAG00000005429
TFE9112	287.216	-2.45446	0.238377	-10.2965	7.30476e-25	3.47695e-22	Intron	10	58235436	58235685	58235536	+	249	ENSBTAG00000005429
TFE9114	1.94942	-3.21816	0.973959	-3.3042	0.000952467	0.00452945	Unannotated	10	58237704	58237890	58237755	+	186	N/A
TFE9121	9.53254	-1.14122	0.381286	-2.99308	0.00276178	0.0110645	Coding_CDS	10	58345674	58346475	58346056	-	801	MAPK6
TFE9123	9.30466	-1.20454	0.330892	-3.64028	0.000272342	0.00157295	Intron	10	58366499	58367077	58367014	-	578	MAPK6
TFE9125	1033.64	-2.1881	0.220717	-9.9136	3.63315e-23	1.3326e-20	Coding_upstream	10	58403797	58404209	58404065	+	412	LEO1
TFE9132	4.9148	-2.42069	0.965781	-2.50646	0.0121946	0.0371462	Unannotated	10	58460051	58460155	58460077	+	104	N/A
TFE9139	120.262	-1.86802	0.238374	-7.8365	4.63269e-15	3.49295e-13	Coding_upstream	10	58544188	58544705	58544583	-	517	TMOD3
TFE9140	5.21747	-1.55623	0.585001	-2.66021	0.00780909	0.0258922	Unannotated	10	58555867	58556446	58555942	-	579	N/A
TFE9147	5.38455	-1.67307	0.524973	-3.18697	0.00143773	0.00641078	Intron	10	58571167	58571456	58571322	-	289	TMOD2
TFE9150	52.9796	-0.84343	0.223616	-3.77178	0.000162085	0.00100917	Coding_5UTR	10	58609633	58609817	58609717	-	184	TMOD2
TFE9155	2.62069	-2.78088	1.00586	-2.76468	0.0056979	0.0200353	Coding_CDS	10	58655302	58655572	58655571	-	270	SCG3
TFE9159	29.0513	-1.78882	0.286367	-6.24659	4.19499e-10	1.06809e-08	Coding_upstream	10	58684321	58684937	58684735	-	616	SCG3
TFE9161	38.6327	-1.64954	0.315928	-5.22124	1.77731e-07	2.47537e-06	Coding_upstream	10	58738390	58739047	58738543	+	657	DMXL2
TFE9205	7.14939	-2.43444	0.515473	-4.72273	2.32702e-06	2.47482e-05	Unannotated	10	59390836	59391409	59391171	-	573	N/A
TFE9217	14.8976	-1.56686	0.386235	-4.05676	4.9758e-05	0.00036467	Coding_5UTR	10	59459929	59460236	59460161	-	307	AP4E1
TFE9219	21.4653	-1.46523	0.384479	-3.81095	0.000138431	0.000881689	Coding_5UTR	10	59575736	59576091	59575862	+	355	SPPL2A
TFE9228	1.4667	-2.81435	1.15018	-2.44688	0.01441	0.0424232	Coding_CDS	10	59618500	59618619	59618577	+	119	SPPL2A
TFE9251	11.4862	-1.59878	0.430838	-3.71086	0.000206556	0.00124453	Coding_CDS	10	59809139	59809679	59809218	-	540	USP8
TFE9260	156.098	-0.805117	0.180293	-4.46561	7.9842e-06	7.38645e-05	Coding_5UTR	10	59849773	59849992	59849899	-	219	USP8
TFE9262	94.2181	-1.87234	0.267461	-7.00044	2.55168e-12	1.06001e-10	Coding_5UTR	10	59889834	59890528	59890334	+	694	GABPB1
TFE9264	3.15803	-1.74097	0.600273	-2.9003	0.00372802	0.0141457	Coding_CDS	10	59935104	59935274	59935112	+	170	GABPB1
TFE9265	1.67152	-2.11445	0.841254	-2.51345	0.0119557	0.0365566	Coding_CDS	10	59939085	59939155	59939140	+	70	GABPB1
TFE9268	4.15416	-2.19799	0.69526	-3.16139	0.0015702	0.00690077	Unannotated	10	59967084	59967455	59967161	-	371	N/A
TFE9273	19.2652	-2.30762	0.292281	-7.89521	2.89828e-15	2.26465e-13	Coding_5UTR	10	60089950	60090503	60090025	+	553	ENSBTAG00000059568
TFE9305	42.306	-1.82995	0.256158	-7.14385	9.07503e-13	4.11239e-11	Coding_5UTR	10	60712097	60712397	60712307	-	300	DTWD1
TFE9306	50.0339	-1.12263	0.23897	-4.69779	2.62986e-06	2.75925e-05	Coding_5UTR	10	60722660	60722767	60722729	+	107	FAM227B
TFE9314	18.5855	-1.21668	0.427968	-2.84292	0.00447021	0.0163779	Coding_CDS	10	60966408	60966629	60966481	-	221	GALK2
TFE9317	109.303	-1.56669	0.330278	-4.74356	2.09991e-06	2.25716e-05	Intron	10	61015794	61015951	61015864	-	157	GALK2
TFE9321	49.7327	-1.5808	0.299215	-5.28314	1.26988e-07	1.83717e-06	Coding_5UTR	10	61065886	61066175	61066066	-	289	GALK2
TFE9322	127.217	-0.876144	0.192622	-4.54851	5.40268e-06	5.23592e-05	Coding_5UTR	10	61080616	61080897	61080760	+	281	COPS2
TFE9332	45.2479	-1.61293	0.241704	-6.67315	2.50363e-11	8.28616e-10	Coding_5UTR	10	61182188	61182531	61182296	+	343	SECISBP2L
TFE9335	13.6344	-2.18325	0.50139	-4.3544	1.33434e-05	0.000115847	Coding_CDS	10	61201375	61201560	61201449	+	185	SECISBP2L
TFE9348	110.653	-1.87518	0.287983	-6.51145	7.44307e-11	2.22913e-09	Unannotated	10	61427890	61428231	61427967	+	341	N/A
TFE9359	45.493	-1.29524	0.333933	-3.87874	0.000104999	0.00069532	Unannotated	10	61508747	61508880	61508751	+	133	N/A
TFE9365	3.46266	-2.63594	0.93406	-2.82203	0.00477209	0.0172919	Unannotated	10	61529229	61529514	61529379	-	285	N/A
TFE9367	34.9209	-1.78269	0.281108	-6.34165	2.27312e-10	6.16521e-09	Intron	10	61693508	61694122	61693854	+	614	FBN1
TFE9368	4.93627	-1.72487	0.645677	-2.67141	0.00755337	0.0252051	Coding_CDS	10	61699604	61699679	61699678	+	75	FBN1
TFE9370	2.48508	-2.83351	0.916902	-3.0903	0.00199953	0.00845852	Coding_CDS	10	61787668	61787751	61787669	+	83	FBN1
TFE9375	10.4499	-2.00743	0.498063	-4.03048	5.56625e-05	0.0004012	Coding_CDS	10	61810305	61810386	61810306	+	81	FBN1
TFE9377	10.1063	-1.51851	0.518085	-2.931	0.00337868	0.0130483	Coding_CDS	10	61815225	61815251	61815227	+	26	FBN1
TFE9380	4.28066	-3.20386	0.990819	-3.23354	0.00122265	0.00559249	Unannotated	10	61820617	61820738	61820692	-	121	N/A
TFE9383	1.57374	-3.45303	1.15582	-2.98752	0.00281251	0.0112288	Coding_CDS	10	61827449	61827475	61827464	+	26	FBN1
TFE9387	5.12211	-2.45295	0.989732	-2.47839	0.0131976	0.0395825	Unannotated	10	61835999	61836197	61836197	-	198	N/A
TFE9388	2.48747	-2.75075	1.03276	-2.6635	0.00773328	0.0256996	Unannotated	10	61843859	61843938	61843935	-	79	N/A
TFE9396	6.71003	-2.60941	0.824723	-3.16398	0.00155627	0.00685113	Coding_CDS	10	61865758	61865881	61865871	+	123	FBN1
TFE9395	7.31581	-1.70023	0.598391	-2.84133	0.00449264	0.0164427	Unannotated	10	61865758	61865861	61865844	-	103	N/A
TFE9405	4.47128	-1.95543	0.684634	-2.85617	0.00428788	0.0158387	Coding_CDS	10	61904301	61904336	61904302	+	35	FBN1
TFE9412	8.28848	-1.04644	0.360253	-2.90473	0.00367569	0.0139787	Noncoding_1st-exon	10	61994782	61995137	61994883	-	355	ENSBTAG00000056001
TFE9414	315.62	-1.17544	0.231856	-5.06972	3.98403e-07	5.11363e-06	Coding_5UTR	10	62069890	62070190	62070096	-	300	DUT
TFE9438	4.20748	-1.5923	0.597715	-2.66398	0.00772216	0.0256699	Noncoding_1st-exon	10	62436395	62436689	62436666	-	294	ENSBTAG00000055420
TFE9447	7.59773	-2.14228	0.54341	-3.94228	8.07091e-05	0.000553026	Coding_5UTR	10	63318534	63318805	63318712	+	271	ENSBTAG00000050159
TFE9461	7.93951	-1.79081	0.497701	-3.59817	0.00032046	0.00180699	Coding_5UTR	10	64661690	64662051	64661769	-	361	ENSBTAG00000063665
TFE9465	6.4728	-1.69009	0.492042	-3.43485	0.000592885	0.00304145	Coding_CDS	10	64811316	64811408	64811406	-	92	SQOR
TFE9469	49.026	-1.28939	0.335863	-3.83903	0.000123519	0.00079887	Intron	10	64842670	64843237	64843012	-	567	SQOR
TFE9471	27.4037	-1.19923	0.330313	-3.6306	0.000282768	0.00162325	Intron	10	64843681	64843985	64843876	-	304	SQOR
TFE9473	27.3134	-0.969008	0.393031	-2.46548	0.0136831	0.0407488	Intron	10	64848915	64849077	64849040	-	162	SQOR
TFE9474	9.25088	-1.5473	0.354322	-4.36692	1.26009e-05	0.000110106	Coding_upstream	10	64898123	64898440	64898420	-	317	BLOC1S6
TFE9475	13.3736	-1.26383	0.305427	-4.1379	3.50493e-05	0.000268386	Coding_5UTR	10	64947352	64947812	64947664	+	460	SLC30A4
TFE9477	2.63731	-2.57983	0.622045	-4.14733	3.36372e-05	0.00025878	Coding_CDS	10	64971327	64971382	64971345	+	55	SLC30A4
TFE9480	4.62392	-1.76506	0.572172	-3.08484	0.00203662	0.00859415	Unannotated	10	64974998	64975346	64975253	+	348	N/A
TFE9481	1.82158	-2.68912	0.978049	-2.74947	0.00596917	0.0208073	Intron	10	64976149	64976316	64976285	-	167	C10H15orf48
TFE9482	18.9157	-2.11408	0.35756	-5.91252	3.36919e-09	7.04975e-08	Unannotated	10	64977368	64977732	64977442	+	364	N/A
TFE9490	2.85473	-2.01038	0.792475	-2.53683	0.011186	0.0346441	Coding_5UTR	10	65098671	65098868	65098718	+	197	GATM
TFE9518	86.9405	-1.02662	0.268342	-3.82577	0.000130362	0.000837394	Unannotated	10	65490998	65491429	65491325	-	431	N/A
TFE9519	16.0623	-2.64766	0.352101	-7.51962	5.49369e-14	3.25312e-12	Coding_3UTR	10	65537752	65538009	65537835	-	257	FERMT2
TFE9521	14.4442	-1.62218	0.370172	-4.38222	1.17474e-05	0.000103533	Coding_CDS	10	65552728	65552754	65552747	-	26	FERMT2
TFE9522	2.56519	-1.42135	0.565156	-2.51497	0.0119043	0.0364346	Coding_CDS	10	65558763	65558866	65558833	-	103	FERMT2
TFE9523	450.97	-1.37108	0.229768	-5.96724	2.41295e-09	5.21153e-08	Coding_upstream	10	65613316	65614134	65613595	-	818	FERMT2
TFE9525	4.14472	-2.0417	0.668259	-3.05526	0.00224866	0.00933074	Coding_5UTR	10	65616729	65617074	65616914	-	345	FERMT2
TFE9526	1.8562	-3.76451	1.03113	-3.65085	0.000261376	0.00151891	Coding_3UTR	10	65675330	65675408	65675406	-	78	DDHD1
TFE9534	1.0742	-2.84087	0.938477	-3.02711	0.00246907	0.0100776	Coding_CDS	10	65706676	65706783	65706699	-	107	DDHD1
TFE9536	92.6902	-1.89508	0.245691	-7.71328	1.22623e-14	8.38381e-13	Coding_5UTR	10	65740098	65741421	65741018	-	1323	DDHD1
TFE9538	3.75729	-1.81234	0.715684	-2.53232	0.0113309	0.0350127	Noncoding_1st-exon	10	66126782	66126997	66126784	+	215	ENSBTAG00000057855
TFE9540	5.50775	-3.08707	0.579626	-5.32598	1.00412e-07	1.49215e-06	Intron	10	66171209	66171513	66171325	-	304	ENSBTAG00000061635
TFE9541	0.924739	-3.41504	1.26409	-2.70158	0.00690118	0.0234122	Noncoding_1st-exon	10	66180161	66180297	66180281	-	136	ENSBTAG00000061635
TFE9542	2.22022	-2.99024	1.06047	-2.81974	0.00480625	0.017394	Unannotated	10	66458366	66458634	66458634	-	268	N/A
TFE9543	2.13063	-2.59221	1.01146	-2.56285	0.0103817	0.0326117	Unannotated	10	66458931	66459167	66459035	-	236	N/A
TFE9546	3.07441	-2.00707	0.711751	-2.8199	0.0048038	0.0173876	Intron	10	66466229	66466445	66466367	+	216	ENSBTAG00000070102
TFE9558	10.5533	-1.12842	0.419802	-2.68799	0.00718835	0.0241903	Unannotated	10	66743041	66743440	66743283	-	399	N/A
TFE9567	195.964	-1.18395	0.22086	-5.36065	8.2923e-08	1.25439e-06	Coding_5UTR	10	66961672	66961938	66961919	-	266	CNIH1
TFE9582	48.6413	-2.35581	0.32664	-7.21223	5.5041e-13	2.61587e-11	Coding_CDS	10	67346594	67346642	67346612	-	48	GCH1
TFE9585	128.564	-1.52994	0.259447	-5.89691	3.7037e-09	7.69545e-08	Coding_5UTR	10	67400067	67400645	67400557	-	578	GCH1
TFE9601	27.56	-1.61048	0.281247	-5.72621	1.02701e-08	1.94646e-07	Coding_5UTR	10	67504409	67504592	67504445	-	183	WDHD1
TFE9602	87.2838	-1.22608	0.234692	-5.2242	1.74914e-07	2.43995e-06	Coding_5UTR	10	67504493	67504791	67504610	+	298	ENSBTAG00000059234:SOCS4
TFE9609	227.821	-2.19452	0.394677	-5.56029	2.69325e-08	4.55849e-07	Coding_5UTR	10	67611389	67611647	67611586	+	258	LGALS3
TFE9611	19.5059	-2.72999	0.362732	-7.52619	5.22438e-14	3.10841e-12	Coding_3UTR	10	67631608	67632325	67631686	-	717	DLGAP5
TFE9614	10.0084	-2.84016	0.506463	-5.60784	2.04868e-08	3.5984e-07	Coding_CDS	10	67638171	67638295	67638280	-	124	DLGAP5
TFE9617	4.05249	-1.80826	0.554145	-3.26315	0.00110182	0.00512518	Coding_CDS	10	67661095	67661178	67661133	-	83	DLGAP5
TFE9618	641.516	-2.60891	0.224976	-11.5964	4.29958e-31	4.544e-28	Coding_upstream	10	67677068	67677340	67677191	-	272	DLGAP5
TFE9619	270.759	-1.29485	0.243951	-5.30784	1.10929e-07	1.6275e-06	Coding_5UTR	10	67753161	67753368	67753245	+	207	FBXO34
TFE9620	60.8786	-0.863237	0.33123	-2.60616	0.00915644	0.0294694	Unannotated	10	67833486	67835156	67835120	-	1670	N/A
TFE9621	4.28799	-1.98739	0.621554	-3.19745	0.00138648	0.00622033	Coding_3UTR	10	67834719	67835368	67835293	+	649	FBXO34
TFE9622	79.588	-1.20965	0.306468	-3.94708	7.91115e-05	0.000543812	Coding_3UTR	10	67842245	67842451	67842439	-	206	ATG14
TFE9638	18.9925	-1.60744	0.30034	-5.35208	8.69483e-08	1.30829e-06	Coding_CDS	10	67907568	67908000	67907699	-	432	TBPL2
TFE9639	105.786	-1.39052	0.215251	-6.45998	1.04715e-10	3.02847e-09	Coding_5UTR	10	68006015	68006453	68006360	+	438	KTN1
TFE9641	13.6154	-1.17852	0.369455	-3.18989	0.00142328	0.00635406	Coding_CDS	10	68036040	68036390	68036115	+	350	KTN1
TFE9643	0.81737	-4.04901	1.26552	-3.19948	0.00137674	0.00618482	Coding_CDS	10	68066322	68066392	68066371	+	70	KTN1
TFE9664	17.2323	-1.423	0.316905	-4.4903	7.11226e-06	6.6809e-05	Coding_5UTR	10	68548916	68549221	68549106	+	305	PELI2
TFE9667	1.23775	-3.10447	0.950583	-3.26586	0.00109131	0.0050854	Coding_CDS	10	68713397	68713448	68713398	+	51	PELI2
TFE9670	8.65647	-1.98086	0.636967	-3.10983	0.00187193	0.00800453	Unannotated	10	68772649	68773059	68772889	-	410	N/A
TFE9678	2.12453	-1.71621	0.67983	-2.52447	0.0115874	0.0356447	Coding_CDS	10	68996639	68996811	68996717	+	172	TMEM260
TFE9679	10.654	-1.52319	0.387311	-3.93272	8.39889e-05	0.000572589	Coding_5UTR	10	69004761	69005415	69005153	+	654	TMEM260
TFE9680	3.17611	-1.87768	0.626942	-2.99498	0.00274466	0.0110122	Intron	10	69013766	69013979	69013916	+	213	TMEM260
TFE9708	11.364	-1.65571	0.4777	-3.46601	0.000528242	0.00276349	Coding_CDS	10	69641294	69641442	69641390	-	148	EXOC5
TFE9714	114.594	-1.91593	0.214948	-8.91344	4.94741e-19	8.16113e-17	Coding_upstream	10	69670731	69671499	69671105	-	768	EXOC5
TFE9715	41.9702	-1.75925	0.259011	-6.79218	1.10448e-11	3.98697e-10	Coding_upstream	10	69671111	69671573	69671200	+	462	AP5M1
TFE9724	321.721	-1.89826	0.214842	-8.83562	9.95481e-19	1.51766e-16	Coding_5UTR	10	69767636	69769618	69768297	+	1982	NAA30
TFE9726	11.6462	-2.68705	0.403003	-6.66756	2.60091e-11	8.56722e-10	Coding_3UTR	10	69787743	69789455	69788695	+	1712	NAA30
TFE9732	21.4457	-2.01183	0.622204	-3.2334	0.00122327	0.00559493	Noncoding_1st-exon	10	69805342	69805616	69805470	+	274	ENSBTAG00000064629
TFE9739	30.3396	-0.977807	0.345123	-2.83321	0.00460829	0.0168077	Unannotated	10	70111693	70111866	70111786	-	173	N/A
TFE9744	3.37464	-2.05328	0.683897	-3.00232	0.00267935	0.0107905	Coding_CDS	10	70422887	70423138	70422942	-	251	ARMH4
TFE9750	49.6636	-1.59836	0.293724	-5.4417	5.2774e-08	8.35195e-07	Coding_5UTR	10	70474601	70474845	70474703	-	244	ARMH4
TFE9752	47.2331	-1.4694	0.257324	-5.71031	1.12769e-08	2.11794e-07	Coding_CDS	10	70515364	70515577	70515509	+	213	ACTR10
TFE9766	125.524	-1.5281	0.242387	-6.30438	2.89341e-10	7.67399e-09	Coding_5UTR	10	70592609	70592873	70592745	+	264	ARID4A
TFE9776	7.25219	-2.18855	0.628419	-3.48264	0.000496503	0.0026212	Coding_CDS	10	70630887	70631136	70631045	+	249	ARID4A
TFE9783	2.89051	-2.2329	0.715819	-3.11936	0.00181242	0.00778695	Unannotated	10	70647336	70647486	70647483	-	150	N/A
TFE9786	3.25831	-2.59266	0.900249	-2.87994	0.00397751	0.0149109	Unannotated	10	70652896	70653052	70652967	-	156	N/A
TFE9791	16.0847	-2.18208	0.347576	-6.27801	3.42928e-10	8.93936e-09	Coding_5UTR	10	70698729	70698931	70698836	+	202	KIAA0586
TFE9792	2.91288	-1.91811	0.790687	-2.42587	0.0152717	0.0444499	Coding_CDS	10	70699388	70699688	70699579	+	300	KIAA0586
TFE9802	3.36672	-2.4199	0.952377	-2.5409	0.0110566	0.0343185	Coding_CDS	10	70726031	70726102	70726032	+	71	KIAA0586
TFE9818	12.6755	-2.20624	0.510927	-4.31811	1.57374e-05	0.000133983	Coding_CDS	10	70832094	70832308	70832204	+	214	KIAA0586
TFE9823	75.5791	-1.49097	0.214683	-6.945	3.78458e-12	1.51369e-10	Coding_5UTR	10	71010046	71010316	71010201	+	270	ENSBTAG00000066084
TFE9825	103.31	-1.17717	0.29357	-4.00984	6.0761e-05	0.000433198	Coding_5UTR	10	71479118	71479437	71479402	+	319	DAAM1
TFE9826	12.8396	-1.78022	0.420642	-4.23216	2.31462e-05	0.000187655	Unannotated	10	71480746	71480940	71480810	-	194	N/A
TFE9827	10.229	-1.9149	0.598681	-3.19853	0.00138129	0.00620169	Coding_CDS	10	71621371	71621614	71621547	+	243	DAAM1
TFE9828	12.1178	-1.55102	0.640382	-2.42203	0.0154343	0.0448415	Coding_CDS	10	71622682	71622783	71622708	+	101	DAAM1
TFE9843	47.8418	-1.93349	0.251617	-7.68426	1.53879e-14	1.02511e-12	Intron	10	71734769	71735347	71735047	-	578	L3HYPDH
TFE9846	77.0344	-0.708047	0.219752	-3.22203	0.00127285	0.00578015	Coding_5UTR	10	71759854	71760032	71759991	+	178	JKAMP
TFE9874	51.3618	-0.987621	0.259031	-3.81275	0.000137428	0.000876287	Coding_upstream	10	72308381	72309067	72308644	+	686	PCNX4
TFE9883	22.6727	-0.807824	0.299163	-2.70028	0.0069281	0.0234818	Intron	10	72471211	72471796	72471520	+	585	PPM1A
TFE9884	20.8487	-0.956043	0.349523	-2.73528	0.00623277	0.021567	Coding_CDS	10	72500674	72501528	72500751	+	854	PPM1A
TFE9885	3.19658	-2.00682	0.630263	-3.18409	0.00145207	0.00646318	Intron	10	72504873	72504961	72504878	+	88	PPM1A
TFE9886	7.14554	-1.23559	0.42826	-2.88513	0.00391246	0.014706	Coding_3UTR	10	72511330	72511883	72511572	+	553	PPM1A
TFE9892	9.74015	-1.62602	0.438154	-3.71107	0.000206386	0.00124362	Coding_5UTR	10	72668864	72669106	72668991	-	242	C14orf39
TFE9897	6.27732	-1.25591	0.466138	-2.6943	0.0070537	0.0238285	Noncoding_1st-exon	10	72828677	72829335	72828727	+	658	ENSBTAG00000048977
TFE9902	200.685	-1.70757	0.202516	-8.43178	3.40453e-17	3.87384e-15	Coding_upstream	10	72894923	72895294	72895073	+	371	MNAT1
TFE9912	17.7863	-2.50105	0.350248	-7.1408	9.27889e-13	4.19562e-11	Coding_5UTR	10	73121618	73121913	73121775	+	295	SLC38A6
TFE9913	5.51946	-1.98183	0.559621	-3.54139	0.000398026	0.00216869	Intron	10	73122906	73123411	73123152	+	505	SLC38A6
TFE9919	28.0568	-1.42727	0.343342	-4.157	3.22448e-05	0.000249753	Unannotated	10	73369906	73372003	73370439	-	2097	N/A
TFE9920	1.42697	-2.65767	1.10255	-2.41048	0.0159314	0.0459809	Unannotated	10	73372605	73372863	73372606	+	258	N/A
TFE9923	4.83304	-2.05284	0.652561	-3.14582	0.00165622	0.00722382	Coding_3UTR	10	73389485	73389645	73389631	-	160	TMEM30B
TFE9925	25.2941	-1.39286	0.39117	-3.56075	0.000369793	0.00203747	Coding_5UTR	10	73390483	73392021	73391731	-	1538	TMEM30B
TFE9928	90.9922	-1.73108	0.314902	-5.4972	3.85874e-08	6.30689e-07	Coding_upstream	10	73435896	73437091	73436342	+	1195	PRKCH
TFE9929	6.97241	-1.63239	0.485854	-3.35983	0.000779904	0.00381952	Intron	10	73438679	73438801	73438713	+	122	PRKCH
TFE9931	10.3738	-2.25687	0.494459	-4.56433	5.01092e-06	4.89504e-05	Coding_CDS	10	73559129	73559169	73559160	+	40	PRKCH
TFE9932	3.98675	-2.08545	0.665444	-3.13393	0.00172483	0.0074698	Coding_CDS	10	73567733	73567779	73567751	+	46	PRKCH
TFE9933	27.4859	-2.10585	0.396419	-5.31218	1.08319e-07	1.59559e-06	Coding_CDS	10	73644631	73644731	73644685	+	100	PRKCH
TFE9935	8.14367	-3.97221	0.835439	-4.75464	1.98804e-06	2.15025e-05	Intron	10	73685735	73686048	73685739	+	313	PRKCH
TFE9945	66.1174	-1.67063	0.248268	-6.72914	1.70674e-11	5.87644e-10	Coding_upstream	10	73836263	73836760	73836379	+	497	HIF1A
TFE9948	17.955	-1.52632	0.480481	-3.17665	0.00148989	0.00660038	Coding_CDS	10	73862983	73863064	73863030	+	81	HIF1A
TFE9953	15.6994	-1.53449	0.553952	-2.77008	0.00560425	0.0197562	Unannotated	10	73873619	73873852	73873795	-	233	N/A
TFE9956	42.6827	-1.44715	0.316115	-4.57791	4.6964e-06	4.62183e-05	Unannotated	10	73875567	73875853	73875778	-	286	N/A
TFE9973	3.62907	-2.04861	0.702811	-2.91488	0.00355825	0.0136076	Coding_5UTR	10	74088845	74089049	74088949	+	204	ENSBTAG00000070076
TFE9984	4.00534	-2.44124	0.989323	-2.46759	0.0136027	0.0405538	Unannotated	10	74588920	74589169	74589046	-	249	N/A
TFE9986	83.6885	-0.967515	0.283702	-3.41033	0.000648855	0.00327893	Unannotated	10	74715127	74715292	74715244	-	165	N/A
TFE9990	13.8236	-1.62582	0.594235	-2.73599	0.00621934	0.0215278	Unannotated	10	74833933	74834260	74834165	-	327	N/A
TFE9991	4.82766	-1.9875	0.701138	-2.83467	0.00458728	0.0167429	Unannotated	10	74923427	74923588	74923478	-	161	N/A
TFE10028	45.4405	-0.695457	0.274944	-2.52945	0.0114242	0.0352435	Coding_upstream	10	75796520	75797279	75797103	-	759	PPP2R5E
TFE10032	16.4739	-1.16058	0.313208	-3.70547	0.000211	0.00126714	Noncoding_1st-exon	10	75821295	75821558	75821483	-	263	ENSBTAG00000056898
TFE10036	74.6348	-1.9989	0.289019	-6.91617	4.64026e-12	1.82089e-10	Coding_upstream	10	76062852	76063262	76063139	+	410	SYNE2
TFE10037	119.553	-1.94788	0.275152	-7.07928	1.44908e-12	6.31023e-11	Unannotated	10	76064117	76064553	76064264	-	436	N/A
TFE10038	9.0247	-1.59549	0.468976	-3.40207	0.000668768	0.0033632	Intron	10	76132915	76133166	76133013	+	251	SYNE2
TFE10074	12.8201	-1.93045	0.616747	-3.13006	0.00174771	0.00755368	Coding_CDS	10	76233398	76233671	76233414	+	273	SYNE2
TFE10108	160.4	-2.07665	0.261637	-7.93715	2.06886e-15	1.67753e-13	Coding_CDS	10	76346256	76346643	76346509	+	387	SYNE2
TFE10109	6.62446	-2.2257	0.609014	-3.65459	0.000257593	0.0015007	Intron	10	76346900	76347148	76346997	+	248	SYNE2
TFE10110	23.8473	-1.86412	0.331668	-5.62044	1.90476e-08	3.37413e-07	Intron	10	76348894	76349172	76348925	+	278	SYNE2
TFE10112	91.7104	-1.73951	0.31156	-5.58321	2.36121e-08	4.06378e-07	Coding_CDS	10	76349785	76350112	76350008	+	327	SYNE2
TFE10113	5.38383	-1.77427	0.675509	-2.62657	0.00862512	0.0280782	Coding_CDS	10	76372769	76372896	76372823	+	127	SYNE2
TFE10115	12.3171	-1.62318	0.575312	-2.82139	0.00478162	0.0173214	Unannotated	10	76374811	76374957	76374956	-	146	N/A
TFE10118	20.7997	-1.37219	0.424185	-3.23488	0.00121693	0.00557126	Unannotated	10	76380384	76380463	76380460	-	79	N/A
TFE10119	2.06683	-2.69977	0.97149	-2.779	0.00545263	0.0193277	Coding_CDS	10	76380533	76380561	76380534	+	28	SYNE2
TFE10120	8.40859	-1.55959	0.545728	-2.85782	0.00426564	0.0157758	Unannotated	10	76382730	76382848	76382805	-	118	N/A
TFE10122	70.0982	-1.92253	0.340024	-5.65409	1.56673e-08	2.84071e-07	Unannotated	10	76385834	76386214	76385869	-	380	N/A
TFE10132	27.4683	-1.11492	0.277995	-4.01057	6.05734e-05	0.000432052	Unannotated	10	76458473	76458842	76458811	-	369	N/A
TFE10140	513.435	-2.60269	0.258923	-10.052	9.00515e-24	3.64615e-21	Coding_upstream	10	76546244	76546660	76546471	+	416	MTHFD1
TFE10141	1.83833	-2.65817	1.0102	-2.63133	0.00850523	0.0277532	Intron	10	76547567	76547617	76547574	+	50	MTHFD1
TFE10142	12.2262	-2.65267	0.623644	-4.2535	2.10456e-05	0.000172396	Coding_CDS	10	76572067	76572168	76572106	+	101	MTHFD1
TFE10143	7.88055	-4.14575	0.853039	-4.85997	1.17401e-06	1.34938e-05	Coding_CDS	10	76584591	76584666	76584659	+	75	MTHFD1
TFE10144	50.2934	-2.42686	0.324119	-7.48757	7.01584e-14	4.06189e-12	Coding_CDS	10	76598779	76598862	76598780	+	83	MTHFD1
TFE10146	6.41494	-1.16005	0.467762	-2.47999	0.0131384	0.0394356	Coding_5UTR	10	76648944	76649491	76649278	+	547	ZBTB1:HSPA2
TFE10149	341.373	-0.941734	0.252531	-3.72919	0.000192098	0.00116905	Coding_5UTR	10	76679715	76682341	76679838	+	2626	HSPA2
TFE10152	1.48417	-2.53696	1.01095	-2.50948	0.0120908	0.0368878	Coding_3UTR	10	76683511	76683590	76683514	+	79	HSPA2
TFE10166	8.82596	-3.18206	0.642035	-4.95621	7.18826e-07	8.67628e-06	Noncoding_other-exon	10	76772172	76772427	76772260	+	255	ENSBTAG00000057247
TFE10181	3.53775	-3.56184	0.839851	-4.24104	2.22488e-05	0.000181158	Coding_CDS	10	76906999	76907084	76907014	-	85	SPTB
TFE10185	1.21889	-3.04596	1.16702	-2.61004	0.00905309	0.0291835	Coding_CDS	10	76917539	76917616	76917615	-	77	SPTB
TFE10187	1.17676	-3.23113	1.26182	-2.56069	0.0104465	0.0327706	Coding_CDS	10	76918640	76918747	76918747	-	107	SPTB
TFE10189	2.3381	-2.87333	1.06195	-2.70571	0.00681584	0.0231858	Coding_CDS	10	76922586	76922700	76922700	-	114	SPTB
TFE10190	6.33504	-1.58804	0.569633	-2.78783	0.00530618	0.0188923	Unannotated	10	76927915	76928009	76927920	+	94	N/A
TFE10199	85.7842	-1.01281	0.241953	-4.18597	2.83957e-05	0.000223615	Coding_CDS	10	77048013	77048186	77048110	+	173	CHURC1
TFE10203	152.975	-1.52287	0.22535	-6.75781	1.40089e-11	4.91843e-10	Coding_3UTR	10	77076094	77078061	77076405	-	1967	RAB15
TFE10205	17.3198	-1.20346	0.364782	-3.29913	0.000969838	0.00459768	Intron	10	77095719	77095895	77095756	-	176	RAB15
TFE10207	56.949	-0.858666	0.24298	-3.5339	0.000409472	0.00222251	Coding_upstream	10	77096290	77096658	77096568	-	368	RAB15
TFE10208	11.1552	-2.47805	0.542638	-4.56667	4.95538e-06	4.84611e-05	Coding_5UTR	10	77109384	77109644	77109444	+	260	FNTB
TFE10217	2.98306	-2.52077	0.98264	-2.5653	0.0103086	0.0324286	Coding_3UTR	10	77189101	77189293	77189177	+	192	FNTB
TFE10228	21.7256	-1.44533	0.320041	-4.51607	6.29965e-06	6.00074e-05	Unannotated	10	77508421	77509283	77508870	+	862	N/A
TFE10251	2.73019	-1.48655	0.619769	-2.39856	0.0164598	0.0471881	Coding_5UTR	10	78120850	78120981	78120900	+	131	ENSBTAG00000037625
TFE10260	27.9755	-1.80063	0.283734	-6.3462	2.20705e-10	6.02004e-09	Coding_upstream	10	78562743	78563535	78563090	+	792	GPHN
TFE10278	154.047	-1.12658	0.237908	-4.73536	2.18671e-06	2.33837e-05	Coding_upstream	10	79157537	79157852	79157743	+	315	PALS1
TFE10281	16.5852	-1.41085	0.35814	-3.93938	8.16915e-05	0.000558836	Coding_CDS	10	79206895	79207048	79206907	+	153	PALS1
TFE10282	10.8246	-1.17858	0.376177	-3.13305	0.00173	0.00749064	Coding_CDS	10	79211905	79212041	79212011	+	136	PALS1
TFE10285	7.57173	-1.5063	0.416394	-3.61748	0.000297483	0.00169446	Coding_3UTR	10	79234411	79234637	79234489	+	226	PALS1
TFE10286	24.6364	-2.06311	0.319678	-6.4537	1.09153e-10	3.1466e-09	Coding_3UTR	10	79234865	79236889	79235785	+	2024	PALS1
TFE10292	67.7599	-1.67025	0.313016	-5.33599	9.50272e-08	1.41785e-06	Coding_5UTR	10	79255630	79255820	79255695	+	190	EIF2S1
TFE10304	14.1344	-1.23014	0.432269	-2.84578	0.0044303	0.0162575	Intron	10	79286270	79286637	79286517	-	367	PLEK2
TFE10306	17.5971	-1.70878	0.37941	-4.50378	6.67548e-06	6.31532e-05	Coding_upstream	10	79299390	79299750	79299452	-	360	PLEK2
TFE10324	19.5533	-0.983697	0.394067	-2.49627	0.0125507	0.0380245	Intron	10	79463918	79464194	79464191	-	276	PIGH
TFE10326	10.8208	-1.58631	0.424928	-3.73313	0.000189115	0.00115371	Coding_5UTR	10	79474443	79474784	79474681	-	341	PIGH
TFE10327	53.9792	-1.12801	0.247805	-4.55199	5.31404e-06	5.16549e-05	Coding_5UTR	10	79499766	79500081	79499780	+	315	ARG2
TFE10328	3.60513	-1.86517	0.76649	-2.43339	0.014958	0.0437083	Coding_CDS	10	79523837	79524015	79524004	+	178	ARG2
TFE10335	29.6507	-0.893167	0.366844	-2.43473	0.0149029	0.0435832	Coding_5UTR	10	79552779	79553342	79552985	-	563	VTI1B
TFE10336	52.2766	-1.32112	0.314492	-4.20081	2.65957e-05	0.000211686	Coding_3UTR	10	79555009	79556203	79556202	-	1194	RDH11
TFE10338	12.7881	-1.40564	0.541877	-2.59403	0.00948594	0.0303043	Coding_CDS	10	79558351	79558418	79558417	-	67	RDH11
TFE10339	4.81566	-2.4605	0.593896	-4.14298	3.42818e-05	0.000263122	Coding_CDS	10	79560143	79560353	79560237	-	210	RDH11
TFE10340	1.78507	-3.81703	1.12297	-3.39906	0.000676184	0.00339694	Coding_CDS	10	79561505	79561572	79561572	-	67	RDH11
TFE10341	202.223	-1.40638	0.215293	-6.53241	6.47211e-11	1.95904e-09	Coding_5UTR	10	79566672	79567250	79566919	-	578	RDH11
TFE10342	81.0296	-0.900613	0.2998	-3.00404	0.00266418	0.010737	Coding_5UTR	10	79580085	79580334	79580183	+	249	RDH12
TFE10358	7.24548	-1.6069	0.562848	-2.85494	0.00430454	0.0158857	Coding_CDS	10	79613724	79613863	79613843	-	139	ZFYVE26
TFE10360	1.06723	-3.09873	1.18555	-2.61375	0.00895554	0.0289221	Coding_CDS	10	79618022	79618140	79618115	-	118	ZFYVE26
TFE10361	5.54368	-2.08985	0.786618	-2.65675	0.00788986	0.0261225	Coding_CDS	10	79619281	79619372	79619319	-	91	ZFYVE26
TFE10368	20.8373	-1.49936	0.388862	-3.85577	0.000115368	0.000754446	Unannotated	10	79637722	79638024	79637763	+	302	N/A
TFE10369	11.8984	-1.7846	0.532864	-3.34907	0.000810822	0.00395025	Intron	10	79640995	79641361	79641202	-	366	ZFYVE26
TFE10380	3.01078	-2.70205	1.00131	-2.69851	0.00696496	0.0235811	Intron	10	79660453	79660637	79660586	-	184	ZFYVE26
TFE10384	10.9503	-2.09892	0.380637	-5.51422	3.50327e-08	5.78197e-07	Coding_5UTR	10	79669702	79669863	79669821	+	161	RAD51B
TFE10391	10.0101	-1.85219	0.39595	-4.67783	2.89921e-06	3.01346e-05	Intron	10	80139109	80139370	80139218	+	261	RAD51B
TFE10397	2.62826	-3.4719	0.858701	-4.0432	5.2726e-05	0.000383135	Coding_3UTR	10	80286879	80287181	80286883	+	302	RAD51B
TFE10398	1.72175	-3.51071	1.02836	-3.41388	0.000640441	0.00324272	Coding_3UTR	10	80287365	80287544	80287469	+	179	RAD51B
TFE10399	8.06063	-1.54574	0.44918	-3.44125	0.000579037	0.00298144	Intron	10	80322978	80323091	80323085	-	113	ENSBTAG00000058823
TFE10400	3.0712	-2.03027	0.772444	-2.62838	0.00857935	0.0279512	Intron	10	80324154	80324360	80324264	-	206	ENSBTAG00000058823
TFE10402	3.59579	-2.32783	0.937608	-2.48273	0.0130379	0.0391961	Intron	10	80335021	80335233	80335182	-	212	ENSBTAG00000058823
TFE10405	2.1432	-2.52173	1.01523	-2.4839	0.0129952	0.0391074	Unannotated	10	80552732	80553094	80552922	+	362	N/A
TFE10411	8.24034	-1.38346	0.442022	-3.12986	0.00174891	0.00755676	Unannotated	10	80618529	80618820	80618675	+	291	N/A
TFE10413	411.323	-1.6115	0.237689	-6.77987	1.20283e-11	4.31288e-10	Coding_5UTR	10	80619920	80620196	80620115	-	276	ZFP36L1
TFE10416	43.2975	-1.16257	0.257037	-4.52296	6.09795e-06	5.83088e-05	Coding_3UTR	10	80673265	80673365	80673363	-	100	ACTN1
TFE10420	34.8327	-0.975421	0.313195	-3.11442	0.0018431	0.00789806	Intron	10	80765256	80765513	80765304	-	257	ACTN1
TFE10422	115.16	-0.783268	0.260286	-3.00925	0.00261891	0.0105839	Coding_5UTR	10	80770574	80771283	80770921	-	709	ACTN1
TFE10425	48.2045	-0.875806	0.304731	-2.87403	0.00405266	0.0151408	Unannotated	10	80841943	80844680	80842276	-	2737	N/A
TFE10440	511.47	-0.746448	0.257536	-2.89842	0.00375044	0.0142109	Coding_5UTR	10	81184972	81185412	81185074	-	440	ERH
TFE10450	6.69235	-1.70278	0.628122	-2.7109	0.00671	0.0228931	Coding_CDS	10	81273759	81273840	81273796	+	81	PLEKHD1
TFE10452	80.5035	-1.28406	0.307971	-4.16941	3.05386e-05	0.000238294	Unannotated	10	81344774	81345068	81344832	+	294	N/A
TFE10459	175.97	-0.638734	0.236641	-2.69917	0.00695118	0.0235414	Unannotated	10	81436116	81438477	81437622	-	2361	N/A
TFE10460	21.6525	-1.32516	0.503534	-2.63172	0.00849528	0.0277294	Intron	10	81438896	81439259	81439132	-	363	ENSBTAG00000065504
TFE10461	52.1684	-1.49203	0.297359	-5.0176	5.232e-07	6.52082e-06	Unannotated	10	81439577	81439755	81439602	+	178	N/A
TFE10471	117.79	-1.44059	0.247548	-5.81943	5.90483e-09	1.1722e-07	Coding_5UTR	10	81593264	81593668	81593311	+	404	SMOC1
TFE10479	1.14019	-2.8162	1.15044	-2.44794	0.0143675	0.0423201	Coding_CDS	10	81719322	81719415	81719323	+	93	SMOC1
TFE10481	3.28581	-2.83161	1.02922	-2.75122	0.00593741	0.020707	Unannotated	10	81732728	81732890	81732820	-	162	N/A
TFE10487	1.86409	-5.02568	0.99705	-5.04055	4.64196e-07	5.8699e-06	Coding_3UTR	10	81979103	81979208	81979179	-	105	SYNJ2BP
TFE10492	82.3177	-1.53871	0.2315	-6.6467	2.99732e-11	9.7341e-10	Coding_5UTR	10	82020425	82020708	82020581	-	283	SYNJ2BP
TFE10494	69.0627	-1.15627	0.284815	-4.05974	4.91276e-05	0.000360473	Coding_5UTR	10	82046754	82047034	82046839	+	280	COX16
TFE10510	0.768746	-3.31867	1.34953	-2.45912	0.0139277	0.0413055	Unannotated	10	82370954	82371041	82371039	-	87	N/A
TFE10524	1.44405	-3.10827	1.21744	-2.55312	0.0106762	0.0333351	Unannotated	10	82504858	82505089	82504859	+	231	N/A
TFE10526	11.9489	-0.954663	0.382747	-2.49424	0.0126228	0.0382042	Coding_upstream	10	82525173	82525957	82525403	+	784	PCNX1
TFE10543	10.646	-1.55846	0.485737	-3.20844	0.00133457	0.00602226	Coding_CDS	10	82666018	82666144	82666025	+	126	PCNX1
TFE10548	15.0142	-1.58552	0.424895	-3.73156	0.000190294	0.00115943	Unannotated	10	82703712	82704081	82703828	-	369	N/A
TFE10552	1.53317	-2.49116	1.02031	-2.44157	0.0146234	0.0429237	Coding_5UTR	10	82753355	82753419	82753366	+	64	ENSBTAG00000056878
TFE10557	6.03815	-1.43738	0.544616	-2.63926	0.00830873	0.0272446	Coding_5UTR	10	82894848	82895176	82895042	+	328	ENSBTAG00000056878
TFE10571	10.391	-1.46187	0.471453	-3.10077	0.00193021	0.00821601	Unannotated	10	83205203	83205301	83205280	-	98	N/A
TFE10589	6.00087	-2.03921	0.544313	-3.74639	0.000179395	0.00110283	Coding_upstream	10	83455044	83455721	83455197	+	677	RGS6
TFE10624	179.345	-1.80117	0.257442	-6.9964	2.62623e-12	1.08808e-10	Coding_CDS	10	84486438	84487716	84486701	-	1278	ZFYVE1
TFE10626	65.1549	-1.40783	0.260157	-5.41148	6.25061e-08	9.73403e-07	Coding_CDS	10	84490119	84490238	84490175	-	119	ZFYVE1
TFE10627	85.6476	-1.72746	0.276357	-6.25084	4.08256e-10	1.04287e-08	Coding_CDS	10	84493434	84493543	84493542	-	109	ZFYVE1
TFE10628	169.771	-1.14548	0.24602	-4.65603	3.22362e-06	3.31255e-05	Intron	10	84496063	84497924	84497863	-	1861	ZFYVE1
TFE10652	98.7624	-1.01729	0.200095	-5.08404	3.69497e-07	4.77902e-06	Coding_5UTR	10	84619517	84619762	84619670	+	245	PSEN1
TFE10659	9.07263	-1.82669	0.477453	-3.82589	0.000130298	0.00083707	Unannotated	10	84686330	84686868	84686667	-	538	N/A
TFE10679	13.4089	-2.24823	0.500666	-4.49047	7.10663e-06	6.67762e-05	Unannotated	10	84739290	84739530	84739437	-	240	N/A
TFE10680	186.171	-0.654219	0.224597	-2.91286	0.00358133	0.0136783	Unannotated	10	84740616	84741282	84740626	+	666	N/A
TFE10684	24.9215	-1.40971	0.341132	-4.13246	3.58905e-05	0.00027412	Intron	10	84750511	84750612	84750561	-	101	NUMB
TFE10690	94.722	-0.861066	0.236781	-3.63655	0.000276317	0.00159134	Unannotated	10	84901127	84901753	84901541	-	626	N/A
TFE10692	7.41636	-1.65364	0.522881	-3.16256	0.00156389	0.00687934	Coding_CDS	10	84938277	84939631	84939627	-	1354	HEATR4
TFE10695	17.0822	-1.03858	0.344162	-3.01771	0.00254694	0.0103413	Coding_CDS	10	84945278	84945628	84945455	-	350	HEATR4
TFE10703	11.0975	-1.3531	0.419157	-3.22814	0.00124596	0.00567956	Coding_upstream	10	84971646	84972170	84971796	-	524	HEATR4
TFE10704	9.90105	-3.12462	0.510158	-6.1248	9.07958e-10	2.15429e-08	Coding_CDS	10	84971783	84972143	84971848	+	360	ENSBTAG00000046814
TFE10705	1.82962	-3.5737	0.984138	-3.6313	0.000281994	0.00161955	Coding_CDS	10	84978189	84978425	84978351	+	236	ENSBTAG00000046814
TFE10707	3.99503	-1.86643	0.650642	-2.8686	0.00412293	0.0153502	Coding_CDS	10	85018176	85018517	85018223	+	341	ENSBTAG00000009788
TFE10717	3.35386	-2.05746	0.675406	-3.04626	0.00231705	0.00956614	Unannotated	10	85117379	85117612	85117524	+	233	N/A
TFE10720	16.7465	-1.77468	0.359684	-4.93399	8.05674e-07	9.59453e-06	Coding_CDS	10	85129803	85129916	85129880	-	113	MIDEAS
TFE10723	38.5969	-1.52128	0.334244	-4.5514	5.32902e-06	5.1766e-05	Intron	10	85136146	85136646	85136314	-	500	MIDEAS
TFE10724	2.55003	-1.95439	0.769902	-2.53849	0.0111331	0.0345154	Unannotated	10	85137890	85137985	85137896	+	95	N/A
[truncated: 18,800 more rows]

## Sheet: Supplementary Table 5
Supplementary Table 5. Sixteen-cell stage-specific TFEs and their gene names if corresponding to an annotated gene. If a TFE was identified in a genomic region without any annotation, it was marked as 'Unannot.'.
[truncated: 198 more rows]

[truncated: 3 more sheets: Supplementary Table 6, Supplementary Table 7, Supplementary Table 8]
